# Supplementary material for: Label-free quantitative proteomics of Sorghum bicolor reveals the proteins strengthening plant defense against insect pest Chilo partellus
Source: Proteome Sci. 2021 Apr 2;19:6. doi: 10.1186/s12953-021-00173-z (PMC8019186; doi:10.1186/s12953-021-00173-z)
Supplement: Supplementary file 3 — Additional file 3. Supplementary Data (excel files) provided with the manuscript. 1. Sample A vs B. 2. Sample C vs D. 3. Sample E vs F. Pairwise comparison of proteins from C. partellus induced and steady state from the three genotypes of S. bicolor, ICSV700 (A vs B), IS2205 (C vs D) and Swarna (E vs F). The excels sheets provide a list of up and down regulated proteins which are obtained based on the data analysis performed with PLGS, Waters. [file 12953_2021_173_MOESM3_ESM.zip]

Archive with 4 entries (4 files):
- 20151021_Sample_A_vs_B_AUTO.xlsx
- 20151022_Sample_C_vs_D_AUTO.xlsx
- 20151026_Sample_E_vs_F_AUTO.xlsx
- Supplementary Data_Figure 3_Pair wise comparison_proteins.xlsx
