# Supplementary material for: Label-free quantitative proteomics of Sorghum bicolor reveals the proteins strengthening plant defense against insect pest Chilo partellus
Source: Proteome Sci. 2021 Apr 2;19:6. doi: 10.1186/s12953-021-00173-z (PMC8019186; doi:10.1186/s12953-021-00173-z)
Supplement: Supplementary file 3 — Additional file 3. Supplementary Data (excel files) provided with the manuscript. 1. Sample A vs B. 2. Sample C vs D. 3. Sample E vs F. Pairwise comparison of proteins from C. partellus induced and steady state from the three genotypes of S. bicolor, ICSV700 (A vs B), IS2205 (C vs D) and Swarna (E vs F). The excels sheets provide a list of up and down regulated proteins which are obtained based on the data analysis performed with PLGS, Waters. [file 12953_2021_173_MOESM3_ESM.zip › 20151021_Sample_A_vs_B_AUTO.xlsx]

## Sheet: 20151021_Sample_A_vs_B_AUTO
Accession	OK	Description	Score	Unique	Sam_B:Sam_A_Ratio	Sam_B:Sam_A_Log(e)Ratio	Sam_B:Sam_A_Log(e)StdDev	Sam_B:Sam_A__P	Sam_A_Rel Profile	Sam_A_Rel Profile SD	Sam_B_Rel Profile	Sam_B_Rel Profile SD
C5YZ80	2	Putative uncharacterized protein Sb09g022390 OS Sorghum bicolor GN Sb09g022390 PE 3 SV 1	1174.53	Sam_A	Sam_A	Sam_A	Sam_A	Sam_A
C5XN41	2	Putative uncharacterized protein Sb03g037630 OS Sorghum bicolor GN Sb03g037630 PE 4 SV 1	4422.75	Sam_A	Sam_A	Sam_A	Sam_A	Sam_A
C5XWF4	2	60S ribosomal protein L6 OS Sorghum bicolor GN Sb04g024500 PE 3 SV 1	1416.66		2.97427	1.09	0.82	1	0.52	0.28	1.48	0.28
C5X658	2	Putative uncharacterized protein Sb02g030670 OS Sorghum bicolor GN Sb02g030670 PE 4 SV 1	3016.2		1.03045	0.03	0.51	0.55	0.98	0.25	1.02	0.25
C5YKK8	2	Putative uncharacterized protein Sb07g019320 OS Sorghum bicolor GN Sb07g019320 PE 4 SV 1	8099.59		0.527292	-0.64	0.28	0	1.31	0.13	0.69	0.13
RANDOM3087	2	Random Sequence 3087	497.37	Sam_B	Sam_B	Sam_B	Sam_B	Sam_B
C5XRL7	2	Putative uncharacterized protein Sb04g000750 OS Sorghum bicolor GN Sb04g000750 PE 4 SV 1	12289.1		0.410656	-0.89	0.3	0	1.42	0.13	0.58	0.13
C5XHY3	2	Peptidyl prolyl cis trans isomerase OS Sorghum bicolor GN Sb03g011610 PE 3 SV 1	269.72	Sam_A	Sam_A	Sam_A	Sam_A	Sam_A
C5Y3L5	2	Putative uncharacterized protein Sb05g001530 OS Sorghum bicolor GN Sb05g001530 PE 4 SV 1	754.94	Sam_B	Sam_B	Sam_B	Sam_B	Sam_B
C5YG29	2	Putative uncharacterized protein Sb06g028650 OS Sorghum bicolor GN Sb06g028650 PE 3 SV 1	1310.7	Sam_B	Sam_B	Sam_B	Sam_B	Sam_B
C5XY92	2	Putative uncharacterized protein Sb04g027160 OS Sorghum bicolor GN Sb04g027160 PE 4 SV 1	2088.96	Sam_A	Sam_A	Sam_A	Sam_A	Sam_A
C5Y1X8	2	Putative uncharacterized protein Sb05g009370 OS Sorghum bicolor GN Sb05g009370 PE 3 SV 1	939.3	Sam_B	Sam_B	Sam_B	Sam_B	Sam_B
C5Y297	2	Serine hydroxymethyltransferase OS Sorghum bicolor GN Sb05g014880 PE 3 SV 1	714.11		10.4856	2.35	0.5	1	0.18	0.08	1.82	0.08
C5YW13	2	Ketol acid reductoisomerase OS Sorghum bicolor GN Sb09g029170 PE 3 SV 1	685.57		0.818731	-0.2	0.47	0.23	1.1	0.23	0.9	0.23
C5Y8E8	2	Putative uncharacterized protein Sb05g027180 OS Sorghum bicolor GN Sb05g027180 PE 4 SV 1	429.51	Sam_B	Sam_B	Sam_B	Sam_B	Sam_B
C5WU46	2	Putative uncharacterized protein Sb01g002780 OS Sorghum bicolor GN Sb01g002780 PE 4 SV 1	4354.96	Sam_A	Sam_A	Sam_A	Sam_A	Sam_A
C5Y0E9	2	Putative uncharacterized protein Sb04g030890 OS Sorghum bicolor GN Sb04g030890 PE 3 SV 1	4183.35		1.43333	0.36	0.36	0.97	0.82	0.17	1.18	0.17
C5Z9C6	2	Peptidyl prolyl cis trans isomerase OS Sorghum bicolor GN Sb10g029480 PE 3 SV 1	1708.21		1.84043	0.61	0.74	0.95	0.71	0.32	1.29	0.32
C5Z9C5	2	Peptidyl prolyl cis trans isomerase OS Sorghum bicolor GN Sb10g029470 PE 3 SV 1	369.04	Sam_A	Sam_A	Sam_A	Sam_A	Sam_A
C5XV28	2	Putative uncharacterized protein Sb04g036230 OS Sorghum bicolor GN Sb04g036230 PE 3 SV 1	530.17	Sam_B	Sam_B	Sam_B	Sam_B	Sam_B
C5Y9W4	2	Putative uncharacterized protein Sb06g019100 OS Sorghum bicolor GN Sb06g019100 PE 3 SV 1	17677.9		1.49182	0.4	0.17	1	0.81	0.08	1.19	0.08
C5YCJ6	2	Putative uncharacterized protein Sb06g023310 OS Sorghum bicolor GN Sb06g023310 PE 4 SV 1	1598.85		0.677057	-0.39	0.63	0.12	1.19	0.29	0.81	0.29
C5YJ75	2	Putative uncharacterized protein Sb07g028270 OS Sorghum bicolor GN Sb07g028270 PE 3 SV 1	5408.86		0.99005	-0.01	0.28	0.48	1	0.14	1	0.14
C5YIV3	1	Putative uncharacterized protein Sb07g006160 OS Sorghum bicolor GN Sb07g006160 PE 4 SV 1	54.66	Sam_B	Sam_B	Sam_B	Sam_B	Sam_B
C5XA95	2	Putative uncharacterized protein Sb02g003630 OS Sorghum bicolor GN Sb02g003630 PE 4 SV 1	1925.83	Sam_B	Sam_B	Sam_B	Sam_B	Sam_B
C5XQ83	2	Putative uncharacterized protein Sb03g027040 OS Sorghum bicolor GN Sb03g027040 PE 4 SV 1	18654.8		0.256661	-1.36	0.29	0	1.59	0.09	0.41	0.09
C5Y8D4	0	Putative uncharacterized protein Sb05g027070 OS Sorghum bicolor GN Sb05g027070 PE 4 SV 1	0.83	Sam_B	Sam_B	Sam_B	Sam_B	Sam_B
RANDOM9928	2	Random Sequence 9928	72.09	Sam_A	Sam_A	Sam_A	Sam_A	Sam_A
C5WQL6	2	ATP dependent Clp protease proteolytic subunit OS Sorghum bicolor GN Sb01g027680 PE 3 SV 1	597.56	Sam_B	Sam_B	Sam_B	Sam_B	Sam_B
C5WWX5	2	Histone H2A OS Sorghum bicolor GN Sb01g046310 PE 3 SV 1	10561.3		1.68203	0.52	0.29	0.99	0.75	0.13	1.25	0.13
C5XF29	2	Putative uncharacterized protein Sb03g008950 OS Sorghum bicolor GN Sb03g008950 PE 4 SV 1	39539.2		0.168638	-1.78	0.28	0	1.71	0.07	0.29	0.07
C5XBK5	2	Elongation factor 1 alpha OS Sorghum bicolor GN Sb02g036420 PE 3 SV 1	16531.9		1.11628	0.11	0.13	0.95	0.94	0.06	1.06	0.06
C5WWX0	2	Putative uncharacterized protein Sb01g046260 OS Sorghum bicolor GN Sb01g046260 PE 3 SV 1	680.13	Sam_B	Sam_B	Sam_B	Sam_B	Sam_B
C5XF22	2	Putative uncharacterized protein Sb03g008870 OS Sorghum bicolor GN Sb03g008870 PE 4 SV 1	1061.3	Sam_B	Sam_B	Sam_B	Sam_B	Sam_B
C5XBK1	2	Putative uncharacterized protein Sb02g036380 OS Sorghum bicolor GN Sb02g036380 PE 4 SV 1	2292.84	Sam_A	Sam_A	Sam_A	Sam_A	Sam_A
C5YPB9	2	Acyl carrier protein OS Sorghum bicolor GN Sb08g017000 PE 3 SV 1	2650.04	Sam_A	Sam_A	Sam_A	Sam_A	Sam_A
C5YIU7	2	Putative uncharacterized protein Sb07g027960 OS Sorghum bicolor GN Sb07g027960 PE 4 SV 1	3463.15		0.625002	-0.47	0.55	0.07	1.23	0.27	0.77	0.27
C5YVN9	2	Putative uncharacterized protein Sb09g010000 OS Sorghum bicolor GN Sb09g010000 PE 4 SV 1	5753.65		0.869358	-0.14	0.31	0.22	1.07	0.15	0.93	0.15
C5YYT5	2	Putative uncharacterized protein Sb09g021900 OS Sorghum bicolor GN Sb09g021900 PE 3 SV 1	17730.2	Sam_A	Sam_A	Sam_A	Sam_A	Sam_A
RANDOM5585	2	Random Sequence 5585	31.3	Sam_B	Sam_B	Sam_B	Sam_B	Sam_B
C5XN16	2	Putative uncharacterized protein Sb03g025210 OS Sorghum bicolor GN Sb03g025210 PE 4 SV 1	2432.5		0.860708	-0.15	0.74	0.33	1.07	0.39	0.93	0.39
C5XPV6	2	Putative uncharacterized protein Sb03g040100 OS Sorghum bicolor GN Sb03g040100 PE 3 SV 1	9908.51		0.960789	-0.04	0.44	0.48	1.02	0.22	0.98	0.22
C5YB69	2	Putative uncharacterized protein Sb06g000200 OS Sorghum bicolor GN Sb06g000200 PE 4 SV 1	779.41		1.59999	0.47	1.48	0.69	0.8	0.6	1.2	0.6
C5Y273	2	Putative uncharacterized protein Sb05g012740 OS Sorghum bicolor GN Sb05g012740 PE 4 SV 1	1913.16	Sam_A	Sam_A	Sam_A	Sam_A	Sam_A
C5XPV2	2	Alpha 1 4 glucan phosphorylase OS Sorghum bicolor GN Sb03g040060 PE 3 SV 1	630.64	Sam_B	Sam_B	Sam_B	Sam_B	Sam_B
C5WNE7	2	Putative uncharacterized protein Sb01g038010 OS Sorghum bicolor GN Sb01g038010 PE 3 SV 1	826.39		1.91554	0.65	0.74	0.91	0.7	0.34	1.3	0.34
C5Z5Z9	2	3 oxoacyl acyl carrier protein synthase OS Sorghum bicolor GN Sb10g006430 PE 3 SV 1	592.49	Sam_B	Sam_B	Sam_B	Sam_B	Sam_B
C5WU25	2	Putative uncharacterized protein Sb01g002595 Fragment OS Sorghum bicolor GN Sb01g002595 PE 4 SV 1	748.07	Sam_B	Sam_B	Sam_B	Sam_B	Sam_B
C5WNE0	2	Putative uncharacterized protein Sb01g025600 OS Sorghum bicolor GN Sb01g025600 PE 3 SV 1	3053.52	Sam_B	Sam_B	Sam_B	Sam_B	Sam_B
C5Z5Z4	2	Putative uncharacterized protein Sb10g006380 OS Sorghum bicolor GN Sb10g006380 PE 4 SV 1	13911.7		1.40495	0.34	0.29	0.99	0.83	0.14	1.17	0.14
C5YQT0	2	Putative uncharacterized protein Sb08g019550 OS Sorghum bicolor GN Sb08g019550 PE 4 SV 1	880.59		0.794534	-0.23	0.53	0.19	1.11	0.25	0.89	0.25
C5Z9A2	2	Putative uncharacterized protein Sb10g029300 OS Sorghum bicolor GN Sb10g029300 PE 4 SV 1	3126.84	Sam_A	Sam_A	Sam_A	Sam_A	Sam_A
C5XBJ0	2	Putative uncharacterized protein Sb02g036270 OS Sorghum bicolor GN Sb02g036270 PE 3 SV 1	2095.23		1.19722	0.18	0.37	0.78	0.91	0.18	1.09	0.18
C5XF10	2	Putative uncharacterized protein Sb03g008760 OS Sorghum bicolor GN Sb03g008760 PE 4 SV 1	1893.11		0.349938	-1.05	0.65	0	1.47	0.25	0.53	0.25
C5XY66	2	ATP dependent Clp protease proteolytic subunit OS Sorghum bicolor GN Sb04g026880 PE 3 SV 1	3142.16		0.650509	-0.43	0.38	0.03	1.21	0.18	0.79	0.18
C5WM27	2	Putative uncharacterized protein Sb01g009570 OS Sorghum bicolor GN Sb01g009570 PE 2 SV 1	2086.69	Sam_B	Sam_B	Sam_B	Sam_B	Sam_B
C5YFN8	2	Putative uncharacterized protein Sb06g028210 OS Sorghum bicolor GN Sb06g028210 PE 4 SV 1	72.09	Sam_A	Sam_A	Sam_A	Sam_A	Sam_A
C5XXU3	2	Phenylalanine ammonia lyase OS Sorghum bicolor GN Sb04g026560 PE 3 SV 1	357.19	Sam_B	Sam_B	Sam_B	Sam_B	Sam_B
C5X183	2	Putative uncharacterized protein Sb01g008450 OS Sorghum bicolor GN Sb01g008450 PE 4 SV 1	64.73	Sam_B	Sam_B	Sam_B	Sam_B	Sam_B
C5Y9U0	2	Putative uncharacterized protein Sb06g018900 OS Sorghum bicolor GN Sb06g018900 PE 3 SV 1	3516.42		1.1853	0.17	0.76	0.68	0.92	0.36	1.08	0.36
C5X0W2	2	Putative uncharacterized protein Sb01g049050 OS Sorghum bicolor GN Sb01g049050 PE 3 SV 1	1201.53		2.50929	0.92	0.63	1	0.58	0.22	1.42	0.22
C5X0W1	2	Putative uncharacterized protein Sb01g049040 OS Sorghum bicolor GN Sb01g049040 PE 4 SV 1	1937.93		1.23368	0.21	0.67	0.74	0.9	0.33	1.1	0.33
C5WVD3	2	Putative uncharacterized protein Sb01g017050 OS Sorghum bicolor GN Sb01g017050 PE 3 SV 1	148.08		2.09594	0.74	1.15	0.9	0.67	0.45	1.33	0.45
C5YFN1	2	Putative uncharacterized protein Sb06g028140 OS Sorghum bicolor GN Sb06g028140 PE 4 SV 1	598.26	Sam_B	Sam_B	Sam_B	Sam_B	Sam_B
C5XZH7	2	Putative uncharacterized protein Sb04g009660 OS Sorghum bicolor GN Sb04g009660 PE 3 SV 1	857.37	Sam_B	Sam_B	Sam_B	Sam_B	Sam_B
C5X5P5	2	Putative uncharacterized protein Sb02g043230 OS Sorghum bicolor GN Sb02g043230 PE 4 SV 1	785.98	Sam_B	Sam_B	Sam_B	Sam_B	Sam_B
C5XBI9	2	Putative uncharacterized protein Sb02g036260 OS Sorghum bicolor GN Sb02g036260 PE 4 SV 1	10851.1		0.843665	-0.17	0.15	0.01	1.08	0.07	0.92	0.07
C5WX74	2	Putative uncharacterized protein Sb01g005210 OS Sorghum bicolor GN Sb01g005210 PE 4 SV 1	1041.52		1.27125	0.24	0.6	0.81	0.88	0.29	1.12	0.29
C5YQS6	2	Serine hydroxymethyltransferase OS Sorghum bicolor GN Sb08g019520 PE 3 SV 1	168.06		5.81244	1.76	0.89	1	0.31	0.22	1.69	0.22
C5X972	2	Nucleoside diphosphate kinase OS Sorghum bicolor GN Sb02g033710 PE 3 SV 1	4860.45		1.15027	0.14	0.31	0.74	0.93	0.15	1.07	0.15
C5Z2S4	2	Putative uncharacterized protein Sb10g001120 OS Sorghum bicolor GN Sb10g001120 PE 3 SV 1	5883.47		1.08329	0.08	0.28	0.66	0.96	0.14	1.04	0.14
C5YHA0	2	Peptidyl prolyl cis trans isomerase OS Sorghum bicolor GN Sb07g025510 PE 4 SV 1	3280.85		0.904837	-0.1	0.75	0.42	1.05	0.36	0.95	0.36
C5XXT9	2	Phenylalanine ammonia lyase OS Sorghum bicolor GN Sb04g026520 PE 3 SV 1	357.19	Sam_B	Sam_B	Sam_B	Sam_B	Sam_B
C5XXT8	2	Phenylalanine ammonia lyase OS Sorghum bicolor GN Sb04g026510 PE 3 SV 1	2398.22	Sam_B	Sam_B	Sam_B	Sam_B	Sam_B
C5YJ49	2	Putative uncharacterized protein Sb07g028080 OS Sorghum bicolor GN Sb07g028080 PE 3 SV 1	1178.49		0.618783	-0.48	0.9	0.17	1.22	0.41	0.78	0.41
C5WYI7	2	Cyanate hydratase OS Sorghum bicolor GN CYN PE 3 SV 1	1665.58	Sam_B	Sam_B	Sam_B	Sam_B	Sam_B
C5YLY5	2	Putative uncharacterized protein Sb07g001230 OS Sorghum bicolor GN Sb07g001230 PE 3 SV 1	1041.41	Sam_A	Sam_A	Sam_A	Sam_A	Sam_A
C5XJH9	2	Putative uncharacterized protein Sb03g000350 OS Sorghum bicolor GN Sb03g000350 PE 3 SV 1	72.09	Sam_A	Sam_A	Sam_A	Sam_A	Sam_A
RANDOM445	2	Random Sequence 445	31.3	Sam_B	Sam_B	Sam_B	Sam_B	Sam_B
C5XA64	2	Putative uncharacterized protein Sb02g035230 OS Sorghum bicolor GN Sb02g035230 PE 4 SV 1	595.44	Sam_B	Sam_B	Sam_B	Sam_B	Sam_B
C5XA62	2	Putative uncharacterized protein Sb02g035210 OS Sorghum bicolor GN Sb02g035210 PE 3 SV 1	781.15	Sam_A	Sam_A	Sam_A	Sam_A	Sam_A
C5XA61	2	Putative uncharacterized protein Sb02g035190 OS Sorghum bicolor GN Sb02g035190 PE 3 SV 1	753.23		0.810584	-0.21	0.72	0.25	1.1	0.34	0.9	0.34
C5Y1T6	2	Putative uncharacterized protein Sb05g027880 OS Sorghum bicolor GN Sb05g027880 PE 4 SV 1	3436.73	Sam_B	Sam_B	Sam_B	Sam_B	Sam_B
C5YSF0	2	Putative uncharacterized protein Sb08g022000 OS Sorghum bicolor GN Sb08g022000 PE 4 SV 1	593.25	Sam_B	Sam_B	Sam_B	Sam_B	Sam_B
C5YVL1	2	60S ribosomal protein L18a OS Sorghum bicolor GN Sb09g028590 PE 3 SV 1	1271.55	Sam_B	Sam_B	Sam_B	Sam_B	Sam_B
C5Y1T5	2	Putative uncharacterized protein Sb05g027870 OS Sorghum bicolor GN Sb05g027870 PE 4 SV 1	10086.1		0.755784	-0.28	0.16	0	1.14	0.08	0.86	0.08
C5YYR1	2	Putative uncharacterized protein Sb09g021660 OS Sorghum bicolor GN Sb09g021660 PE 3 SV 1	3866.39		1.05127	0.05	0.26	0.69	0.97	0.13	1.03	0.13
C5XZG6	2	Putative uncharacterized protein Sb04g009380 OS Sorghum bicolor GN Sb04g009380 PE 4 SV 1	1870.91		0.379083	-0.97	0.42	0	1.45	0.2	0.55	0.2
C5WU08	2	Putative uncharacterized protein Sb01g002420 OS Sorghum bicolor GN Sb01g002420 PE 4 SV 1	1489.56	Sam_A	Sam_A	Sam_A	Sam_A	Sam_A
C5WWU9	2	Putative uncharacterized protein Sb01g046070 OS Sorghum bicolor GN Sb01g046070 PE 3 SV 1	2229.88	Sam_B	Sam_B	Sam_B	Sam_B	Sam_B
C5X2I4	2	Putative uncharacterized protein Sb02g039730 OS Sorghum bicolor GN Sb02g039730 PE 4 SV 1	960.49	Sam_B	Sam_B	Sam_B	Sam_B	Sam_B
C5YU98	2	Malic enzyme OS Sorghum bicolor GN Sb09g005810 PE 3 SV 1	5993.18	Sam_A	Sam_A	Sam_A	Sam_A	Sam_A
RANDOM32401	2	Random Sequence 32401	76.95	Sam_B	Sam_B	Sam_B	Sam_B	Sam_B
C5X963	2	Putative uncharacterized protein Sb02g033590 OS Sorghum bicolor GN Sb02g033590 PE 4 SV 1	4766.19	Sam_A	Sam_A	Sam_A	Sam_A	Sam_A
C5XY44	2	Putative uncharacterized protein Sb04g007760 OS Sorghum bicolor GN Sb04g007760 PE 4 SV 1	262.85		3.09566	1.13	0.8	0.99	0.5	0.26	1.5	0.26
C5XUM2	2	Putative uncharacterized protein Sb04g003390 OS Sorghum bicolor GN Sb04g003390 PE 3 SV 1	3000.74		1.49182	0.4	0.29	0.98	0.8	0.14	1.2	0.14
C5X0U5	2	Putative uncharacterized protein Sb01g036240 OS Sorghum bicolor GN Sb01g036240 PE 3 SV 1	5575.83		0.869358	-0.14	0.32	0.22	1.07	0.16	0.93	0.16
C5YVK9	2	Putative uncharacterized protein Sb09g028570 OS Sorghum bicolor GN Sb09g028570 PE 4 SV 1	75.47	Sam_B	Sam_B	Sam_B	Sam_B	Sam_B
C5XXS0	2	Succinyl CoA ligase subunit beta OS Sorghum bicolor GN Sb04g026360 PE 3 SV 1	748.58	Sam_B	Sam_B	Sam_B	Sam_B	Sam_B
C5YM93	2	Putative uncharacterized protein Sb07g022900 OS Sorghum bicolor GN Sb07g022900 PE 4 SV 1	31.3	Sam_B	Sam_B	Sam_B	Sam_B	Sam_B
C5XPS7	2	Putative uncharacterized protein Sb03g039800 OS Sorghum bicolor GN Sb03g039800 PE 3 SV 1	6056.17		0.286505	-1.25	0.52	0	1.55	0.19	0.45	0.19
C5Y1S2	2	Pyruvate kinase OS Sorghum bicolor GN Sb05g008760 PE 3 SV 1	304.56		1.49182	0.4	1.08	0.74	0.82	0.47	1.18	0.47
C5YE97	2	Putative uncharacterized protein Sb06g011601 Fragment OS Sorghum bicolor GN Sb06g011601 PE 4 SV 1	826.22	Sam_A	Sam_A	Sam_A	Sam_A	Sam_A
C5X957	2	Ribosomal protein L15 OS Sorghum bicolor GN Sb02g033530 PE 3 SV 1	1404.33	Sam_B	Sam_B	Sam_B	Sam_B	Sam_B
C5WZZ8	2	Putative uncharacterized protein Sb01g048660 OS Sorghum bicolor GN Sb01g048660 PE 3 SV 1	916.25		4.52673	1.51	0.56	1	0.37	0.15	1.63	0.15
C5X951	2	Putative uncharacterized protein Sb02g021090 OS Sorghum bicolor GN Sb02g021090 PE 3 SV 1	4577.84		0.941765	-0.06	0.08	0.12	1.03	0.04	0.97	0.04
C5XHS5	2	Putative uncharacterized protein Sb03g045520 OS Sorghum bicolor GN Sb03g045520 PE 3 SV 1	674.01	Sam_A	Sam_A	Sam_A	Sam_A	Sam_A
C5Y9R9	2	Putative uncharacterized protein Sb06g018700 OS Sorghum bicolor GN Sb06g018700 PE 4 SV 1	2822.29		0.390628	-0.94	0.57	0	1.43	0.27	0.57	0.27
C5XHS1	2	Putative uncharacterized protein Sb03g045490 OS Sorghum bicolor GN Sb03g045490 PE 3 SV 1	1976.17	Sam_A	Sam_A	Sam_A	Sam_A	Sam_A
C5XUL2	2	Putative uncharacterized protein Sb04g003334 Fragment OS Sorghum bicolor GN Sb04g003334 PE 4 SV 1	651.99	Sam_B	Sam_B	Sam_B	Sam_B	Sam_B
RANDOM2730	2	Random Sequence 2730	76.95	Sam_B	Sam_B	Sam_B	Sam_B	Sam_B
C5WVA6	2	Putative uncharacterized protein Sb01g016780 OS Sorghum bicolor GN Sb01g016780 PE 3 SV 1	2674.78		1.28403	0.25	0.41	0.85	0.88	0.2	1.12	0.2
C5Z7J8	2	Putative uncharacterized protein Sb10g008725 Fragment OS Sorghum bicolor GN Sb10g008725 PE 4 SV 1	69065.9		1.27125	0.24	0.2	0.99	0.88	0.1	1.12	0.1
RANDOM31663	2	Random Sequence 31663	2.51	Sam_A	Sam_A	Sam_A	Sam_A	Sam_A
C5Y596	2	Putative uncharacterized protein Sb05g022620 OS Sorghum bicolor GN Sb05g022620 PE 4 SV 1	3040.55		2.85765	1.05	0.26	1	0.52	0.1	1.48	0.1
C5YYP0	2	Putative uncharacterized protein Sb09g021480 OS Sorghum bicolor GN Sb09g021480 PE 3 SV 1	578.95	Sam_B	Sam_B	Sam_B	Sam_B	Sam_B
C5X2G9	2	Putative uncharacterized protein Sb02g039590 OS Sorghum bicolor GN Sb02g039590 PE 4 SV 1	909.66	Sam_A	Sam_A	Sam_A	Sam_A	Sam_A
C5Y592	2	Putative uncharacterized protein Sb05g022580 OS Sorghum bicolor GN Sb05g022580 PE 4 SV 1	590.61	Sam_B	Sam_B	Sam_B	Sam_B	Sam_B
C5YR18	2	Putative uncharacterized protein Sb08g001890 OS Sorghum bicolor GN Sb08g001890 PE 4 SV 1	2234.66	Sam_A	Sam_A	Sam_A	Sam_A	Sam_A
C5XHR8	2	Putative uncharacterized protein Sb03g045460 OS Sorghum bicolor GN Sb03g045460 PE 3 SV 1	31563.6		0.0492917	-3.01	0.63	0	1.9	0.05	0.1	0.05
C5X8S2	2	Putative uncharacterized protein Sb02g002150 OS Sorghum bicolor GN Sb02g002150 PE 4 SV 1	3806.21	Sam_A	Sam_A	Sam_A	Sam_A	Sam_A
C5YTV2	2	Putative uncharacterized protein Sb08g007511 Fragment OS Sorghum bicolor GN Sb08g007511 PE 4 SV 1	1072.66	Sam_B	Sam_B	Sam_B	Sam_B	Sam_B
RANDOM22053	2	Random Sequence 22053	31.3	Sam_B	Sam_B	Sam_B	Sam_B	Sam_B
C5XEL1	2	Putative uncharacterized protein Sb03g041830 OS Sorghum bicolor GN Sb03g041830 PE 3 SV 1	799.22		0.733447	-0.31	0.72	0.19	1.14	0.34	0.86	0.34
C5WRY9	2	Putative uncharacterized protein Sb01g000680 OS Sorghum bicolor GN Sb01g000680 PE 4 SV 1	3004.71		2.80107	1.03	0.79	1	0.54	0.28	1.46	0.28
C5YCD7	2	Phenylalanine ammonia lyase OS Sorghum bicolor GN Sb06g022750 PE 3 SV 1	233.35	Sam_B	Sam_B	Sam_B	Sam_B	Sam_B
C5YLV9	1	Putative uncharacterized protein Sb07g001020 OS Sorghum bicolor GN Sb07g001020 PE 4 SV 1	811.04	Sam_B	Sam_B	Sam_B	Sam_B	Sam_B
C5YCD6	2	Phenylalanine ammonia lyase OS Sorghum bicolor GN Sb06g022740 PE 3 SV 1	1876.55	Sam_B	Sam_B	Sam_B	Sam_B	Sam_B
C5YCD5	2	Putative uncharacterized protein Sb06g022730 OS Sorghum bicolor GN Sb06g022730 PE 4 SV 1	2126.17	Sam_B	Sam_B	Sam_B	Sam_B	Sam_B
C5X0S2	2	Uroporphyrinogen decarboxylase OS Sorghum bicolor GN Sb01g036030 PE 3 SV 1	645.18	Sam_B	Sam_B	Sam_B	Sam_B	Sam_B
C5YLV3	2	Putative uncharacterized protein Sb07g000980 OS Sorghum bicolor GN Sb07g000980 PE 3 SV 1	21783.5		0.650509	-0.43	0.15	0	1.21	0.07	0.79	0.07
C5WYF2	2	Malate dehydrogenase OS Sorghum bicolor GN Sb01g019280 PE 3 SV 1	15606.2		1.91554	0.65	0.21	1	0.69	0.09	1.31	0.09
C5XQ29	2	Putative uncharacterized protein Sb03g006320 OS Sorghum bicolor GN Sb03g006320 PE 4 SV 1	873.83	Sam_A	Sam_A	Sam_A	Sam_A	Sam_A
C5XSW9	2	Putative uncharacterized protein Sb04g034340 OS Sorghum bicolor GN Sb04g034340 PE 4 SV 1	20705.8		0.657047	-0.42	0.15	0	1.21	0.07	0.79	0.07
C5XD92	2	40S ribosomal protein S3a OS Sorghum bicolor GN Sb02g038370 PE 3 SV 1	885.59		1.41907	0.35	0.7	0.84	0.83	0.33	1.17	0.33
C5XZD9	2	Putative uncharacterized protein Sb04g029100 OS Sorghum bicolor GN Sb04g029100 PE 4 SV 1	1052.01		0.66365	-0.41	0.73	0.17	1.2	0.34	0.8	0.34
C5XSW1	2	Putative uncharacterized protein Sb04g034260 OS Sorghum bicolor GN Sb04g034260 PE 3 SV 1	1493.34	Sam_B	Sam_B	Sam_B	Sam_B	Sam_B
C5WTL6	2	Histone H4 OS Sorghum bicolor GN Sb01g030460 PE 3 SV 1	23730.8		2.01375	0.7	0.23	1	0.66	0.1	1.34	0.1
C5WZX7	2	Putative uncharacterized protein Sb01g048440 OS Sorghum bicolor GN Sb01g048440 PE 3 SV 1	87.8	Sam_B	Sam_B	Sam_B	Sam_B	Sam_B
C5YU67	2	Putative uncharacterized protein Sb09g005580 OS Sorghum bicolor GN Sb09g005580 PE 3 SV 1	691.6	Sam_B	Sam_B	Sam_B	Sam_B	Sam_B
C5YAP1	2	Glutathione peroxidase OS Sorghum bicolor GN Sb06g033440 PE 3 SV 1	702.83	Sam_B	Sam_B	Sam_B	Sam_B	Sam_B
C5YU66	2	Putative uncharacterized protein Sb09g005570 OS Sorghum bicolor GN Sb09g005570 PE 3 SV 1	783.76	Sam_B	Sam_B	Sam_B	Sam_B	Sam_B
C5WWR2	2	Putative uncharacterized protein Sb01g045800 OS Sorghum bicolor GN Sb01g045800 PE 4 SV 1	1015.87		1.29693	0.26	0.91	0.72	0.88	0.41	1.12	0.41
C5XKW7	2	Putative uncharacterized protein Sb03g035520 OS Sorghum bicolor GN Sb03g035520 PE 4 SV 1	839.1	Sam_A	Sam_A	Sam_A	Sam_A	Sam_A
C5XKW6	2	Putative uncharacterized protein Sb03g035510 OS Sorghum bicolor GN Sb03g035510 PE 4 SV 1	953.08	Sam_A	Sam_A	Sam_A	Sam_A	Sam_A
C5XI22	2	Putative uncharacterized protein Sb03g011970 OS Sorghum bicolor GN Sb03g011970 PE 4 SV 1	2155.09	Sam_B	Sam_B	Sam_B	Sam_B	Sam_B
C5X0R8	2	Peroxidase OS Sorghum bicolor GN Sb01g035990 PE 3 SV 1	1377.69	Sam_B	Sam_B	Sam_B	Sam_B	Sam_B
C5Z4B6	2	Profilin OS Sorghum bicolor GN Sb10g003670 PE 3 SV 1	3838.16		0.353455	-1.04	1.3	0.1	1.45	0.49	0.55	0.49
C5YVH3	2	Putative uncharacterized protein Sb09g028230 OS Sorghum bicolor GN Sb09g028230 PE 3 SV 1	1268.38	Sam_B	Sam_B	Sam_B	Sam_B	Sam_B
C5XMJ4	2	Putative uncharacterized protein Sb03g037490 OS Sorghum bicolor GN Sb03g037490 PE 3 SV 1	1908.11	Sam_B	Sam_B	Sam_B	Sam_B	Sam_B
C5Y573	2	Putative uncharacterized protein Sb05g003930 OS Sorghum bicolor GN Sb05g003930 PE 4 SV 1	571.22	Sam_A	Sam_A	Sam_A	Sam_A	Sam_A
C5YB06	2	Putative uncharacterized protein Sb06g033680 OS Sorghum bicolor GN Sb06g033680 PE 4 SV 1	711.2	Sam_B	Sam_B	Sam_B	Sam_B	Sam_B
C5XSV1	2	Putative uncharacterized protein Sb04g034160 OS Sorghum bicolor GN Sb04g034160 PE 4 SV 1	659.99	Sam_B	Sam_B	Sam_B	Sam_B	Sam_B
C5WQE5	2	Putative uncharacterized protein Sb01g012740 OS Sorghum bicolor GN Sb01g012740 PE 3 SV 1	2011.63	Sam_B	Sam_B	Sam_B	Sam_B	Sam_B
C5X5K6	2	Peroxidase OS Sorghum bicolor GN Sb02g042860 PE 3 SV 1	1377.25	Sam_A	Sam_A	Sam_A	Sam_A	Sam_A
C5X5K4	2	Peroxidase OS Sorghum bicolor GN Sb02g042850 PE 3 SV 1	45.7	Sam_A	Sam_A	Sam_A	Sam_A	Sam_A
C5YU58	2	Putative uncharacterized protein Sb08g009580 OS Sorghum bicolor GN Sb08g009580 PE 3 SV 1	9088.16		1.03045	0.03	0.15	0.6	0.98	0.07	1.02	0.07
C5WQE1	2	Putative uncharacterized protein Sb01g012710 OS Sorghum bicolor GN Sb01g012710 PE 4 SV 1	6848.78	Sam_A	Sam_A	Sam_A	Sam_A	Sam_A
C5XI18	2	S adenosylmethionine synthase OS Sorghum bicolor GN Sb03g011930 PE 3 SV 1	7259.39	Sam_B	Sam_B	Sam_B	Sam_B	Sam_B
C5WWQ2	2	Putative uncharacterized protein Sb01g032910 OS Sorghum bicolor GN Sb01g032910 PE 4 SV 1	802.37		0.726149	-0.32	0.94	0.26	1.15	0.42	0.85	0.42
C5XKV8	2	Putative uncharacterized protein Sb03g035420 OS Sorghum bicolor GN Sb03g035420 PE 3 SV 1	2996.89		1.53726	0.43	0.56	0.93	0.79	0.26	1.21	0.26
C5WZW1	2	Putative uncharacterized protein Sb01g048270 OS Sorghum bicolor GN Sb01g048270 PE 3 SV 1	329.53	Sam_A	Sam_A	Sam_A	Sam_A	Sam_A
Q6JAG4	2	Glutathione peroxidase OS Sorghum bicolor GN Sb06g024920 PE 3 SV 1	1778.82		1.32313	0.28	0.54	0.81	0.86	0.26	1.14	0.26
C5XL71	2	Putative uncharacterized protein Sb03g002420 OS Sorghum bicolor GN Sb03g002420 PE 3 SV 1	5008.05	Sam_B	Sam_B	Sam_B	Sam_B	Sam_B
C5X0Q5	2	60S ribosomal protein L18 OS Sorghum bicolor GN Sb01g035860 PE 3 SV 1	782.38	Sam_B	Sam_B	Sam_B	Sam_B	Sam_B
C5Z4A8	2	Putative uncharacterized protein Sb10g003590 OS Sorghum bicolor GN Sb10g003590 PE 4 SV 1	3423.72		1.10517	0.1	0.4	0.7	0.95	0.2	1.05	0.2
RANDOM32282	2	Random Sequence 32282	1027.07	Sam_A	Sam_A	Sam_A	Sam_A	Sam_A
C5YIN2	2	Putative uncharacterized protein Sb07g027360 OS Sorghum bicolor GN Sb07g027360 PE 4 SV 1	169.43	Sam_B	Sam_B	Sam_B	Sam_B	Sam_B
C5XMI6	2	Putative uncharacterized protein Sb03g037420 OS Sorghum bicolor GN Sb03g037420 PE 4 SV 1	908.18	Sam_A	Sam_A	Sam_A	Sam_A	Sam_A
C5XQ07	2	Triosephosphate isomerase OS Sorghum bicolor GN Sb03g006130 PE 3 SV 1	10638.8		1.73325	0.55	0.22	1	0.73	0.1	1.27	0.1
C5YYM2	2	Glyceraldehyde 3 phosphate dehydrogenase OS Sorghum bicolor GN Sb09g001600 PE 3 SV 1	80723.5		1.06184	0.06	0.19	0.73	0.97	0.09	1.03	0.09
C5Z2M7	2	Putative uncharacterized protein Sb10g031190 OS Sorghum bicolor GN Sb10g031190 PE 4 SV 1	1108.35	Sam_B	Sam_B	Sam_B	Sam_B	Sam_B
C5YTS7	2	Putative uncharacterized protein Sb08g007230 OS Sorghum bicolor GN Sb08g007230 PE 4 SV 1	760.28		1.44773	0.37	1.05	0.74	0.83	0.47	1.17	0.47
C5X2D0	2	Putative uncharacterized protein Sb02g026760 OS Sorghum bicolor GN Sb02g026760 PE 4 SV 1	828.19	Sam_A	Sam_A	Sam_A	Sam_A	Sam_A
C5X912	2	Putative uncharacterized protein Sb02g020768 Fragment OS Sorghum bicolor GN Sb02g020768 PE 4 SV 1	1477.34	Sam_B	Sam_B	Sam_B	Sam_B	Sam_B
C5XUH7	2	Putative uncharacterized protein Sb04g036040 OS Sorghum bicolor GN Sb04g036040 PE 3 SV 1	88.33	Sam_B	Sam_B	Sam_B	Sam_B	Sam_B
C5WRV5	2	Putative uncharacterized protein Sb01g000380 OS Sorghum bicolor GN Sb01g000380 PE 3 SV 1	1277.34		1.41907	0.35	0.38	0.97	0.83	0.18	1.17	0.18
C5X0P2	2	Putative uncharacterized protein Sb01g035740 OS Sorghum bicolor GN Sb01g035740 PE 4 SV 1	3944.8		1.11628	0.11	0.48	0.66	0.95	0.23	1.05	0.23
C5XMH9	2	Putative uncharacterized protein Sb03g037310 OS Sorghum bicolor GN Sb03g037310 PE 3 SV 1	761.61	Sam_B	Sam_B	Sam_B	Sam_B	Sam_B
C5XD64	2	Putative uncharacterized protein Sb02g038200 OS Sorghum bicolor GN Sb02g038200 PE 4 SV 1	855.95	Sam_A	Sam_A	Sam_A	Sam_A	Sam_A
C5Z2L8	2	Putative uncharacterized protein Sb10g031120 OS Sorghum bicolor GN Sb10g031120 PE 4 SV 1	1643.68		1.55271	0.44	0.44	0.99	0.79	0.2	1.21	0.2
C5Z5R1	2	Fructose bisphosphate aldolase OS Sorghum bicolor GN Sb10g023850 PE 4 SV 1	14569.7		1.17351	0.16	0.16	0.98	0.92	0.08	1.08	0.08
C5Z8X0	2	Putative uncharacterized protein Sb10g028940 OS Sorghum bicolor GN Sb10g028940 PE 3 SV 1	3118.36		1.58407	0.46	0.36	1	0.78	0.16	1.22	0.16
C5YP99	2	Peroxidase OS Sorghum bicolor GN Sb08g016840 PE 3 SV 1	776.04	Sam_B	Sam_B	Sam_B	Sam_B	Sam_B
C5XJA6	2	Putative uncharacterized protein Sb03g047030 OS Sorghum bicolor GN Sb03g047030 PE 3 SV 1	129.94	Sam_A	Sam_A	Sam_A	Sam_A	Sam_A
C5XJA3	2	Putative uncharacterized protein Sb03g047000 OS Sorghum bicolor GN Sb03g047000 PE 4 SV 1	904.35	Sam_A	Sam_A	Sam_A	Sam_A	Sam_A
C5XSS4	2	Putative uncharacterized protein Sb04g033940 OS Sorghum bicolor GN Sb04g033940 PE 4 SV 1	944.27	Sam_A	Sam_A	Sam_A	Sam_A	Sam_A
C5XMG1	2	Putative uncharacterized protein Sb03g037160 OS Sorghum bicolor GN Sb03g037160 PE 4 SV 1	1151.75	Sam_A	Sam_A	Sam_A	Sam_A	Sam_A
C5XEG8	2	50S ribosomal protein L31 OS Sorghum bicolor GN Sb03g028840 PE 3 SV 1	1084.98		0.304221	-1.19	0.89	0	1.51	0.31	0.49	0.31
C5XKS5	2	Putative uncharacterized protein Sb03g035090 OS Sorghum bicolor GN Sb03g035090 PE 3 SV 1	4593.97		0.960789	-0.04	0.08	0.17	1.02	0.04	0.98	0.04
C5Z622	2	Putative uncharacterized protein Sb10g006620 OS Sorghum bicolor GN Sb10g006620 PE 3 SV 1	2913.52		0.606531	-0.5	0.81	0.19	1.23	0.37	0.77	0.37
C5Z8W2	2	Putative uncharacterized protein Sb10g028850 OS Sorghum bicolor GN Sb10g028850 PE 4 SV 1	3.65	Sam_A	Sam_A	Sam_A	Sam_A	Sam_A
C5XUF6	2	Putative uncharacterized protein Sb04g035840 OS Sorghum bicolor GN Sb04g035840 PE 3 SV 1	2281.58		0.878095	-0.13	0.33	0.19	1.06	0.16	0.94	0.16
C5Y9L6	2	Putative uncharacterized protein Sb06g031590 OS Sorghum bicolor GN Sb06g031590 PE 4 SV 1	121.04	Sam_B	Sam_B	Sam_B	Sam_B	Sam_B
C5X3T9	2	Putative uncharacterized protein Sb02g028050 OS Sorghum bicolor GN Sb02g028050 PE 3 SV 1	5167.18		1.08329	0.08	0.41	0.52	0.96	0.2	1.04	0.2
C5XL40	2	Putative uncharacterized protein Sb03g002090 OS Sorghum bicolor GN Sb03g002090 PE 4 SV 1	771.94		0.878095	-0.13	1.28	0.42	1.06	0.56	0.94	0.56
C5WRT7	2	Putative uncharacterized protein Sb01g000240 OS Sorghum bicolor GN Sb01g000240 PE 4 SV 1	834.91		0.618783	-0.48	0.41	0.01	1.23	0.19	0.77	0.19
C5X3T6	2	Putative uncharacterized protein Sb02g028020 OS Sorghum bicolor GN Sb02g028020 PE 3 SV 1	6415.14	Sam_B	Sam_B	Sam_B	Sam_B	Sam_B
C5XFY6	2	Putative uncharacterized protein Sb03g030470 OS Sorghum bicolor GN Sb03g030470 PE 3 SV 1	1076.78	Sam_B	Sam_B	Sam_B	Sam_B	Sam_B
C5XSR6	2	Putative uncharacterized protein Sb04g033850 OS Sorghum bicolor GN Sb04g033850 PE 4 SV 1	41.5	Sam_B	Sam_B	Sam_B	Sam_B	Sam_B
C5Z2J6	2	Catalase OS Sorghum bicolor GN Sb10g030840 PE 3 SV 1	766.34		1.40495	0.34	0.86	0.75	0.84	0.39	1.16	0.39
C5Z8V5	2	Putative uncharacterized protein Sb10g028790 OS Sorghum bicolor GN Sb10g028790 PE 4 SV 1	2185.33		0.860708	-0.15	1.32	0.39	1.07	0.58	0.93	0.58
C5YTP0	2	Putative uncharacterized protein Sb08g006700 OS Sorghum bicolor GN Sb08g006700 PE 4 SV 1	31.3	Sam_B	Sam_B	Sam_B	Sam_B	Sam_B
RANDOM30517	0	Random Sequence 30517	0.52	Sam_A	Sam_A	Sam_A	Sam_A	Sam_A
C5Z7C9	2	Putative uncharacterized protein Sb10g008130 OS Sorghum bicolor GN Sb10g008130 PE 3 SV 1	1590.17		0.878095	-0.13	0.41	0.29	1.06	0.2	0.94	0.2
C5X0M0	2	Putative uncharacterized protein Sb01g035540 OS Sorghum bicolor GN Sb01g035540 PE 4 SV 1	72.09	Sam_A	Sam_A	Sam_A	Sam_A	Sam_A
RANDOM9731	2	Random Sequence 9731	72.09	Sam_A	Sam_A	Sam_A	Sam_A	Sam_A
C5Z7C5	2	Putative uncharacterized protein Sb10g026540 OS Sorghum bicolor GN Sb10g026540 PE 3 SV 1	585.57	Sam_B	Sam_B	Sam_B	Sam_B	Sam_B
C5YYI6	1	Putative uncharacterized protein Sb09g001300 OS Sorghum bicolor GN Sb09g001300 PE 4 SV 1	450.36	Sam_B	Sam_B	Sam_B	Sam_B	Sam_B
RANDOM25166	2	Random Sequence 25166	571.22	Sam_A	Sam_A	Sam_A	Sam_A	Sam_A
C5Z7C4	2	Peptidyl prolyl cis trans isomerase OS Sorghum bicolor GN Sb10g026520 PE 4 SV 1	1841.86	Sam_A	Sam_A	Sam_A	Sam_A	Sam_A
C5XG93	2	Putative uncharacterized protein Sb03g043900 OS Sorghum bicolor GN Sb03g043900 PE 4 SV 1	75.47	Sam_B	Sam_B	Sam_B	Sam_B	Sam_B
C5Y1K2	2	Putative uncharacterized protein Sb05g008290 OS Sorghum bicolor GN Sb05g008290 PE 4 SV 1	833	Sam_B	Sam_B	Sam_B	Sam_B	Sam_B
C5YU07	2	Putative uncharacterized protein Sb08g008360 OS Sorghum bicolor GN Sb08g008360 PE 3 SV 1	928.71	Sam_B	Sam_B	Sam_B	Sam_B	Sam_B
C5YQI6	2	Putative uncharacterized protein Sb08g001150 OS Sorghum bicolor GN Sb08g001150 PE 4 SV 1	983.29	Sam_B	Sam_B	Sam_B	Sam_B	Sam_B
C5Z967	2	Putative uncharacterized protein Sb10g028990 OS Sorghum bicolor GN Sb10g028990 PE 3 SV 1	2630.67	Sam_B	Sam_B	Sam_B	Sam_B	Sam_B
C5YDP0	2	40S ribosomal protein S8 OS Sorghum bicolor GN Sb06g004770 PE 3 SV 1	3320.81	Sam_B	Sam_B	Sam_B	Sam_B	Sam_B
C5YX65	2	Putative uncharacterized protein Sb09g018380 OS Sorghum bicolor GN Sb09g018380 PE 3 SV 1	215.73		0.951229	-0.05	0.58	0.45	1.03	0.28	0.97	0.28
C5YP67	2	Putative uncharacterized protein Sb08g016560 OS Sorghum bicolor GN Sb08g016560 PE 3 SV 1	355.12	Sam_B	Sam_B	Sam_B	Sam_B	Sam_B
C5XFW9	2	Putative uncharacterized protein Sb03g030270 OS Sorghum bicolor GN Sb03g030270 PE 3 SV 1	17749.4		0.304221	-1.19	0.34	0	1.53	0.12	0.47	0.12
C5Z7B5	2	Putative uncharacterized protein Sb10g026440 OS Sorghum bicolor GN Sb10g026440 PE 3 SV 1	3596.26		1.06184	0.06	0.27	0.63	0.97	0.14	1.03	0.14
C5Y519	2	Ribulose bisphosphate carboxylase small chain OS Sorghum bicolor GN Sb05g003480 PE 3 SV 1	135950		0.923116	-0.08	0.1	0.07	1.04	0.05	0.96	0.05
C5YP60	2	Putative uncharacterized protein Sb08g016510 OS Sorghum bicolor GN Sb08g016510 PE 4 SV 1	31.3	Sam_B	Sam_B	Sam_B	Sam_B	Sam_B
C5YAI8	2	Pyruvate kinase OS Sorghum bicolor GN Sb06g032940 PE 3 SV 1	615.9	Sam_B	Sam_B	Sam_B	Sam_B	Sam_B
C5XW73	2	Putative uncharacterized protein Sb04g005040 OS Sorghum bicolor GN Sb04g005040 PE 3 SV 1	3202.48		0.99005	-0.01	0.24	0.46	1.01	0.12	0.99	0.12
C5WZQ4	2	Putative uncharacterized protein Sb01g035090 OS Sorghum bicolor GN Sb01g035090 PE 3 SV 1	1479.66	Sam_B	Sam_B	Sam_B	Sam_B	Sam_B
C5YX57	2	40S ribosomal protein S4 OS Sorghum bicolor GN Sb09g018320 PE 3 SV 1	2115.92	Sam_B	Sam_B	Sam_B	Sam_B	Sam_B
C5YX55	2	Putative uncharacterized protein Sb09g018306 Fragment OS Sorghum bicolor GN Sb09g018306 PE 4 SV 1	31.3	Sam_B	Sam_B	Sam_B	Sam_B	Sam_B
C5Y076	2	Putative uncharacterized protein Sb04g011270 OS Sorghum bicolor GN Sb04g011270 PE 4 SV 1	960.6	Sam_A	Sam_A	Sam_A	Sam_A	Sam_A
RANDOM27313	2	Random Sequence 27313	72.09	Sam_A	Sam_A	Sam_A	Sam_A	Sam_A
C5YLN9	2	Peptidyl prolyl cis trans isomerase OS Sorghum bicolor GN Sb07g021890 PE 4 SV 1	1060.69	Sam_B	Sam_B	Sam_B	Sam_B	Sam_B
C5WS25	2	Putative uncharacterized protein Sb01g000990 OS Sorghum bicolor GN Sb01g000990 PE 4 SV 1	1121.13	Sam_A	Sam_A	Sam_A	Sam_A	Sam_A
C5Y9I0	2	Putative uncharacterized protein Sb06g031240 OS Sorghum bicolor GN Sb06g031240 PE 3 SV 1	990.13	Sam_B	Sam_B	Sam_B	Sam_B	Sam_B
C5WS22	2	Histone H2A OS Sorghum bicolor GN Sb01g000950 PE 3 SV 1	11165.8	Sam_A	Sam_A	Sam_A	Sam_A	Sam_A
C5XVU9	2	S hydroxymethyl glutathione dehydrogenase OS Sorghum bicolor GN Sb04g037050 PE 3 SV 1	2730.79		1.17351	0.16	1.02	0.56	0.93	0.46	1.07	0.46
C5YYG4	2	Putative uncharacterized protein Sb09g001130 OS Sorghum bicolor GN Sb09g001130 PE 4 SV 1	1430.75		1.66529	0.51	0.62	0.93	0.76	0.28	1.24	0.28
C5Y868	2	Putative uncharacterized protein Sb05g007310 OS Sorghum bicolor GN Sb05g007310 PE 4 SV 1	606.61	Sam_B	Sam_B	Sam_B	Sam_B	Sam_B
C5XT06	2	Peptidyl prolyl cis trans isomerase OS Sorghum bicolor GN Sb04g001740 PE 3 SV 1	5078.82		0.99005	-0.01	0.48	0.5	1	0.24	1	0.24
C5XVU7	2	Putative uncharacterized protein Sb04g037030 OS Sorghum bicolor GN Sb04g037030 PE 4 SV 1	1673.61		0.229925	-1.47	1.01	0	1.6	0.35	0.4	0.35
C5XT04	2	Putative uncharacterized protein Sb04g001720 OS Sorghum bicolor GN Sb04g001720 PE 4 SV 1	6398.06		0.511709	-0.67	0.47	0	1.32	0.21	0.68	0.21
C5YAH6	2	Putative uncharacterized protein Sb06g032830 OS Sorghum bicolor GN Sb06g032830 PE 4 SV 1	5207.44	Sam_A	Sam_A	Sam_A	Sam_A	Sam_A
C5Y7U2	2	Putative uncharacterized protein Sb05g007070 OS Sorghum bicolor GN Sb05g007070 PE 4 SV 1	9317.44		0.418952	-0.87	0.3	0	1.41	0.12	0.59	0.12
C6JSR3	1	Putative uncharacterized protein Sb2149s002010 Fragment OS Sorghum bicolor GN Sb2149s002010 PE 4 S	591.25	Sam_B	Sam_B	Sam_B	Sam_B	Sam_B
C5Y065	2	Putative uncharacterized protein Sb04g011160 OS Sorghum bicolor GN Sb04g011160 PE 4 SV 1	762.3	Sam_B	Sam_B	Sam_B	Sam_B	Sam_B
C5Z0S9	2	Putative uncharacterized protein Sb09g025000 OS Sorghum bicolor GN Sb09g025000 PE 3 SV 1	1162.01	Sam_B	Sam_B	Sam_B	Sam_B	Sam_B
C5Z147	2	Putative uncharacterized protein Sb09g005230 OS Sorghum bicolor GN Sb09g005230 PE 4 SV 1	10028		0.980199	-0.02	0.21	0.4	1.01	0.11	0.99	0.11
C5Z0S4	2	Putative uncharacterized protein Sb09g024960 OS Sorghum bicolor GN Sb09g024960 PE 4 SV 1	1765.59	Sam_A	Sam_A	Sam_A	Sam_A	Sam_A
C5X6V1	2	Proteasome subunit alpha type OS Sorghum bicolor GN Sb02g031180 PE 3 SV 1	823.21	Sam_B	Sam_B	Sam_B	Sam_B	Sam_B
C5X6V0	2	Putative uncharacterized protein Sb02g031170 OS Sorghum bicolor GN Sb02g031170 PE 3 SV 1	9118.45	Sam_B	Sam_B	Sam_B	Sam_B	Sam_B
C5XYZ9	2	Putative uncharacterized protein Sb04g008720 OS Sorghum bicolor GN Sb04g008720 PE 3 SV 1	4949.5		0.941765	-0.06	0.1	0.14	1.03	0.05	0.97	0.05
B5B9V8	2	Glutamine synthetase OS Sorghum bicolor GN gs PE 2 SV 1	2719.33		0.923116	-0.08	0.48	0.36	1.04	0.23	0.96	0.23
C5XFU1	2	Putative uncharacterized protein Sb03g009760 OS Sorghum bicolor GN Sb03g009760 PE 3 SV 1	283.76	Sam_B	Sam_B	Sam_B	Sam_B	Sam_B
C5YYF0	2	Putative uncharacterized protein Sb09g001020 OS Sorghum bicolor GN Sb09g001020 PE 4 SV 1	5319.62	Sam_A	Sam_A	Sam_A	Sam_A	Sam_A
C5WTC9	2	Putative uncharacterized protein Sb01g015470 OS Sorghum bicolor GN Sb01g015470 PE 4 SV 1	2034.51	Sam_B	Sam_B	Sam_B	Sam_B	Sam_B
C5XYZ2	2	Peroxidase OS Sorghum bicolor GN Sb04g008650 PE 3 SV 1	45.7	Sam_A	Sam_A	Sam_A	Sam_A	Sam_A
C5YH46	2	Putative uncharacterized protein Sb07g025000 OS Sorghum bicolor GN Sb07g025000 PE 4 SV 1	3137.91		0.67032	-0.4	0.65	0.09	1.19	0.31	0.81	0.31
C5YAG3	2	Putative uncharacterized protein Sb06g032690 OS Sorghum bicolor GN Sb06g032690 PE 4 SV 1	1712.04		0.802519	-0.22	0.54	0.25	1.11	0.26	0.89	0.26
C5WTC1	2	Putative uncharacterized protein Sb01g015400 OS Sorghum bicolor GN Sb01g015400 PE 4 SV 1	36669.6		0.444858	-0.81	0.27	0	1.38	0.11	0.62	0.11
C6JSQ3	2	Putative uncharacterized protein Sb2002s002020 OS Sorghum bicolor GN Sb2002s002020 PE 4 SV 1	1134.37	Sam_B	Sam_B	Sam_B	Sam_B	Sam_B
C5XQZ8	2	Putative uncharacterized protein Sb03g027710 OS Sorghum bicolor GN Sb03g027710 PE 4 SV 1	1669.18	Sam_A	Sam_A	Sam_A	Sam_A	Sam_A
C5Y052	2	Putative uncharacterized protein Sb04g011090 OS Sorghum bicolor GN Sb04g011090 PE 4 SV 1	1003.98	Sam_B	Sam_B	Sam_B	Sam_B	Sam_B
C5XXG5	2	Putative uncharacterized protein Sb04g006510 OS Sorghum bicolor GN Sb04g006510 PE 4 SV 1	1133.35	Sam_B	Sam_B	Sam_B	Sam_B	Sam_B
C5XQZ2	2	Putative uncharacterized protein Sb03g027660 OS Sorghum bicolor GN Sb03g027660 PE 4 SV 1	2434.46	Sam_A	Sam_A	Sam_A	Sam_A	Sam_A
C5YIF8	2	Obg like ATPase 1 OS Sorghum bicolor GN Sb07g005700 PE 3 SV 1	907.18	Sam_B	Sam_B	Sam_B	Sam_B	Sam_B
C5X6U8	2	Peptidyl prolyl cis trans isomerase OS Sorghum bicolor GN Sb02g031150 PE 3 SV 1	269.72	Sam_A	Sam_A	Sam_A	Sam_A	Sam_A
C5X768	2	Putative uncharacterized protein Sb02g000720 OS Sorghum bicolor GN Sb02g000720 PE 3 SV 1	4650.59		1.43333	0.36	0.38	0.93	0.82	0.2	1.18	0.2
C5YIF3	2	Putative uncharacterized protein Sb07g005660 OS Sorghum bicolor GN Sb07g005660 PE 4 SV 1	42753.4		0.88692	-0.12	0.14	0.07	1.06	0.07	0.94	0.07
C5Z0R1	2	Putative uncharacterized protein Sb09g024840 OS Sorghum bicolor GN Sb09g024840 PE 4 SV 1	618.86	Sam_B	Sam_B	Sam_B	Sam_B	Sam_B
C5XW47	2	Putative uncharacterized protein Sb04g004770 OS Sorghum bicolor GN Sb04g004770 PE 4 SV 1	642.04	Sam_B	Sam_B	Sam_B	Sam_B	Sam_B
C5XW45	2	Glyceraldehyde 3 phosphate dehydrogenase OS Sorghum bicolor GN Sb04g004750 PE 3 SV 1	3528.5		0.951229	-0.05	0.3	0.35	1.02	0.15	0.98	0.15
C5WWH8	2	Putative uncharacterized protein Sb01g032210 OS Sorghum bicolor GN Sb01g032210 PE 3 SV 1	1570.36		1.47698	0.39	0.56	0.86	0.81	0.28	1.19	0.28
C5XW40	2	Putative uncharacterized protein Sb04g004720 OS Sorghum bicolor GN Sb04g004720 PE 3 SV 1	722.94	Sam_A	Sam_A	Sam_A	Sam_A	Sam_A
C5Z5K8	2	Putative uncharacterized protein Sb10g023370 OS Sorghum bicolor GN Sb10g023370 PE 4 SV 1	479.41		1.76827	0.57	0.85	0.91	0.73	0.4	1.27	0.4
C5YH32	2	Proteasome subunit alpha type OS Sorghum bicolor GN Sb07g024900 PE 3 SV 1	823.21	Sam_B	Sam_B	Sam_B	Sam_B	Sam_B
C5WZN4	2	Putative uncharacterized protein Sb01g034950 OS Sorghum bicolor GN Sb01g034950 PE 4 SV 1	1691.38		0.346456	-1.06	0.39	0.01	1.48	0.15	0.52	0.15
RANDOM7088	2	Random Sequence 7088	72.09	Sam_A	Sam_A	Sam_A	Sam_A	Sam_A
C6JSP2	1	Putative uncharacterized protein Sb1783s002010 Fragment OS Sorghum bicolor GN Sb1783s002010 PE 4 S	200.03	Sam_B	Sam_B	Sam_B	Sam_B	Sam_B
C5XNS5	2	Putative uncharacterized protein Sb03g025820 OS Sorghum bicolor GN Sb03g025820 PE 3 SV 1	1242.79		1.01005	0.01	0.52	0.51	0.99	0.25	1.01	0.25
RANDOM7086	2	Random Sequence 7086	12.64	Sam_B	Sam_B	Sam_B	Sam_B	Sam_B
C5Y2Y5	2	Putative uncharacterized protein Sb05g000420 OS Sorghum bicolor GN Sb05g000420 PE 4 SV 1	693.94	Sam_B	Sam_B	Sam_B	Sam_B	Sam_B
C5XEA1	2	Fructose bisphosphate aldolase OS Sorghum bicolor GN Sb03g008050 PE 3 SV 1	3188.49		0.960789	-0.04	0.29	0.33	1.02	0.14	0.98	0.14
C5WRN8	2	Putative uncharacterized protein Sb01g041800 OS Sorghum bicolor GN Sb01g041800 PE 4 SV 1	12364.5	Sam_B	Sam_B	Sam_B	Sam_B	Sam_B
C5X9Z9	2	Aconitate hydratase OS Sorghum bicolor GN Sb02g034590 PE 3 SV 1	340.61		1.34986	0.3	0.84	0.74	0.86	0.39	1.14	0.39
C5YLK6	2	Putative uncharacterized protein Sb07g021630 OS Sorghum bicolor GN Sb07g021630 PE 3 SV 1	975.97		1.10517	0.1	0.43	0.68	0.95	0.21	1.05	0.21
C5XIY9	2	Dihydrolipoyl dehydrogenase OS Sorghum bicolor GN Sb03g013290 PE 4 SV 1	1292.65	Sam_B	Sam_B	Sam_B	Sam_B	Sam_B
C5YBX1	2	Putative uncharacterized protein Sb06g022060 OS Sorghum bicolor GN Sb06g022060 PE 4 SV 1	1969.7	Sam_B	Sam_B	Sam_B	Sam_B	Sam_B
C5Z3W6	2	Putative uncharacterized protein Sb10g003120 OS Sorghum bicolor GN Sb10g003120 PE 3 SV 1	2095.76	Sam_A	Sam_A	Sam_A	Sam_A	Sam_A
C5X752	2	Putative uncharacterized protein Sb02g000550 OS Sorghum bicolor GN Sb02g000550 PE 4 SV 1	2031.58		0.625002	-0.47	0.35	0.01	1.23	0.16	0.77	0.16
C5YBX0	2	Isocitrate dehydrogenase NADP OS Sorghum bicolor GN Sb06g022050 PE 3 SV 1	757.78	Sam_A	Sam_A	Sam_A	Sam_A	Sam_A
RANDOM29370	2	Random Sequence 29370	86.18	Sam_B	Sam_B	Sam_B	Sam_B	Sam_B
RANDOM8164	0	Random Sequence 8164	0.52	Sam_A	Sam_A	Sam_A	Sam_A	Sam_A
C5XIY6	2	Putative uncharacterized protein Sb03g013260 OS Sorghum bicolor GN Sb03g013260 PE 4 SV 1	12657	Sam_B	Sam_B	Sam_B	Sam_B	Sam_B
C5XG44	2	Putative uncharacterized protein Sb03g030950 OS Sorghum bicolor GN Sb03g030950 PE 4 SV 1	5575.82		0.436049	-0.83	0.64	0	1.38	0.26	0.62	0.26
C5X1Z9	2	Glucose 1 phosphate adenylyltransferase OS Sorghum bicolor GN Sb02g007320 PE 3 SV 1	441.52	Sam_B	Sam_B	Sam_B	Sam_B	Sam_B
RANDOM18397	2	Random Sequence 18397	104.29	Sam_B	Sam_B	Sam_B	Sam_B	Sam_B
C5X1Z8	2	Glucose 1 phosphate adenylyltransferase OS Sorghum bicolor GN Sb02g007310 PE 3 SV 1	156.61	Sam_B	Sam_B	Sam_B	Sam_B	Sam_B
C5XYX5	2	Putative uncharacterized protein Sb04g008530 OS Sorghum bicolor GN Sb04g008530 PE 3 SV 1	4556.74	Sam_B	Sam_B	Sam_B	Sam_B	Sam_B
C5Y4L1	2	Pyruvate kinase OS Sorghum bicolor GN Sb05g002900 PE 3 SV 1	3632.64		0.843665	-0.17	0.32	0.22	1.08	0.16	0.92	0.16
C5XW31	2	Putative uncharacterized protein Sb04g004640 OS Sorghum bicolor GN Sb04g004640 PE 3 SV 1	1917.75	Sam_B	Sam_B	Sam_B	Sam_B	Sam_B
C5XW30	2	Putative uncharacterized protein Sb04g004630 OS Sorghum bicolor GN Sb04g004630 PE 3 SV 1	5687.36	Sam_B	Sam_B	Sam_B	Sam_B	Sam_B
C5X5A2	2	Putative uncharacterized protein Sb02g029470 OS Sorghum bicolor GN Sb02g029470 PE 4 SV 1	1169.28	Sam_B	Sam_B	Sam_B	Sam_B	Sam_B
C5YK81	2	Putative uncharacterized protein Sb07g014960 OS Sorghum bicolor GN Sb07g014960 PE 3 SV 1	5050.36		0.970446	-0.03	0.1	0.27	1.01	0.05	0.99	0.05
C5Y9E8	2	Peroxidase OS Sorghum bicolor GN Sb06g030940 PE 3 SV 1	45.7	Sam_A	Sam_A	Sam_A	Sam_A	Sam_A
C5YX11	2	Putative uncharacterized protein Sb09g030660 OS Sorghum bicolor GN Sb09g030660 PE 3 SV 1	1086.12	Sam_B	Sam_B	Sam_B	Sam_B	Sam_B
RANDOM14131	2	Random Sequence 14131	571.22	Sam_A	Sam_A	Sam_A	Sam_A	Sam_A
C5Y9E6	2	Putative uncharacterized protein Sb06g030920 OS Sorghum bicolor GN Sb06g030920 PE 3 SV 1	1661.37	Sam_B	Sam_B	Sam_B	Sam_B	Sam_B
C5Z116	2	Putative uncharacterized protein Sb09g004970 OS Sorghum bicolor GN Sb09g004970 PE 4 SV 1	2161.54		5.98945	1.79	0.3	1	0.29	0.07	1.71	0.07
C5Y1E9	2	Glutathione peroxidase OS Sorghum bicolor GN Sb04g032520 PE 3 SV 1	1389.78	Sam_A	Sam_A	Sam_A	Sam_A	Sam_A
C5XVQ8	2	Putative uncharacterized protein Sb04g023940 OS Sorghum bicolor GN Sb04g023940 PE 4 SV 1	1203.67		1.29693	0.26	1.2	0.58	0.89	0.53	1.11	0.53
C5Z470	2	Peroxidase OS Sorghum bicolor GN Sb10g021620 PE 3 SV 1	86.61	Sam_B	Sam_B	Sam_B	Sam_B	Sam_B
C5YYC0	2	Putative uncharacterized protein Sb09g021210 OS Sorghum bicolor GN Sb09g021210 PE 4 SV 1	782.93	Sam_B	Sam_B	Sam_B	Sam_B	Sam_B
C5WN47	2	Putative uncharacterized protein Sb01g010460 OS Sorghum bicolor GN Sb01g010460 PE 3 SV 1	1481.78		2.33965	0.85	0.3	1	0.6	0.13	1.4	0.13
C5WPY8	2	Peroxidase OS Sorghum bicolor GN Sb01g027330 PE 3 SV 1	793.79		1.97388	0.68	0.7	0.98	0.68	0.3	1.32	0.3
C5XZ84	2	40S ribosomal protein S8 OS Sorghum bicolor GN Sb04g028530 PE 3 SV 1	1078.29		1.89648	0.64	0.49	0.99	0.7	0.23	1.3	0.23
C5WWF4	2	Putative uncharacterized protein Sb01g017890 OS Sorghum bicolor GN Sb01g017890 PE 4 SV 1	5210.06		1.28403	0.25	0.36	0.89	0.88	0.18	1.12	0.18
C5YAD0	2	Putative uncharacterized protein Sb06g019800 OS Sorghum bicolor GN Sb06g019800 PE 4 SV 1	2857.72	Sam_B	Sam_B	Sam_B	Sam_B	Sam_B
C5YH12	2	Caffeic acid O methyltransferase OS Sorghum bicolor GN Sb07g003860 PE 1 SV 1	5243.99	Sam_B	Sam_B	Sam_B	Sam_B	Sam_B
C5XR87	2	Putative uncharacterized protein Sb03g041100 OS Sorghum bicolor GN Sb03g041100 PE 4 SV 1	9167.77		0.960789	-0.04	0.33	0.39	1.02	0.16	0.98	0.16
C5XXD7	2	Putative uncharacterized protein Sb04g006270 OS Sorghum bicolor GN Sb04g006270 PE 4 SV 1	5689.4		0.786628	-0.24	0.5	0.15	1.12	0.24	0.88	0.24
RANDOM22643	2	Random Sequence 22643	76.95	Sam_B	Sam_B	Sam_B	Sam_B	Sam_B
C5X3L7	2	Putative uncharacterized protein Sb02g009150 OS Sorghum bicolor GN Sb02g009150 PE 4 SV 1	846.46	Sam_B	Sam_B	Sam_B	Sam_B	Sam_B
C5X3L5	2	Putative uncharacterized protein Sb02g009140 OS Sorghum bicolor GN Sb02g009140 PE 4 SV 1	179.23	Sam_B	Sam_B	Sam_B	Sam_B	Sam_B
C5Z469	2	Peroxidase OS Sorghum bicolor GN Sb10g021610 PE 3 SV 1	1416.33	Sam_A	Sam_A	Sam_A	Sam_A	Sam_A
C5YIC5	2	Putative uncharacterized protein Sb07g005430 OS Sorghum bicolor GN Sb07g005430 PE 4 SV 1	3715.97		0.244143	-1.41	0.36	0	1.6	0.11	0.4	0.11
C5YIC4	1	Putative uncharacterized protein Sb07g005420 OS Sorghum bicolor GN Sb07g005420 PE 4 SV 1	0.98	Sam_A	Sam_A	Sam_A	Sam_A	Sam_A
C5YIC3	2	Putative uncharacterized protein Sb07g005410 OS Sorghum bicolor GN Sb07g005410 PE 4 SV 1	16079.8		0.390628	-0.94	0.35	0	1.44	0.14	0.56	0.14
C5Z3U6	2	Putative uncharacterized protein Sb10g002940 OS Sorghum bicolor GN Sb10g002940 PE 4 SV 1	11739.5	Sam_A	Sam_A	Sam_A	Sam_A	Sam_A
C5YYB7	2	Putative uncharacterized protein Sb09g021190 OS Sorghum bicolor GN Sb09g021190 PE 4 SV 1	749.82	Sam_B	Sam_B	Sam_B	Sam_B	Sam_B
C5YIC1	2	Aconitate hydratase OS Sorghum bicolor GN Sb07g005390 PE 3 SV 1	999.03		0.852144	-0.16	0.5	0.27	1.08	0.24	0.92	0.24
C5WV30	1	Putative uncharacterized protein Sb01g003395 Fragment OS Sorghum bicolor GN Sb01g003395 PE 4 SV 1	703.84	Sam_B	Sam_B	Sam_B	Sam_B	Sam_B
C5YYB3	2	Putative uncharacterized protein Sb09g021160 OS Sorghum bicolor GN Sb09g021160 PE 4 SV 1	769.37	Sam_B	Sam_B	Sam_B	Sam_B	Sam_B
C5Y817	2	Putative uncharacterized protein Sb05g026870 OS Sorghum bicolor GN Sb05g026870 PE 4 SV 1	2335.97	Sam_A	Sam_A	Sam_A	Sam_A	Sam_A
C5YZT9	2	Putative uncharacterized protein Sb09g023560 OS Sorghum bicolor GN Sb09g023560 PE 3 SV 1	3429.3	Sam_B	Sam_B	Sam_B	Sam_B	Sam_B
C5XHD7	2	Coatomer subunit beta OS Sorghum bicolor GN Sb03g011460 PE 4 SV 1	72.09	Sam_A	Sam_A	Sam_A	Sam_A	Sam_A
C5Z8N5	2	Putative uncharacterized protein Sb10g028070 OS Sorghum bicolor GN Sb10g028070 PE 4 SV 1	19567.2	Sam_A	Sam_A	Sam_A	Sam_A	Sam_A
RANDOM8935	1	Random Sequence 8935	2.5	Sam_A	Sam_A	Sam_A	Sam_A	Sam_A
C5Y2V6	2	Putative uncharacterized protein Sb05g019060 OS Sorghum bicolor GN Sb05g019060 PE 4 SV 1	31.3	Sam_B	Sam_B	Sam_B	Sam_B	Sam_B
C5Z0N9	2	Peroxidase OS Sorghum bicolor GN Sb09g004660 PE 3 SV 1	411.73	Sam_A	Sam_A	Sam_A	Sam_A	Sam_A
C5Z0N8	2	Peroxidase OS Sorghum bicolor GN Sb09g004650 PE 3 SV 1	3003.11		0.343008	-1.07	0.63	0	1.48	0.22	0.52	0.22
C5YLH6	2	Putative uncharacterized protein Sb07g000710 OS Sorghum bicolor GN Sb07g000710 PE 4 SV 1	216.11	Sam_B	Sam_B	Sam_B	Sam_B	Sam_B
C5Z0N4	2	Dihydrolipoyl dehydrogenase OS Sorghum bicolor GN Sb09g004610 PE 4 SV 1	360.3	Sam_B	Sam_B	Sam_B	Sam_B	Sam_B
C5Z450	2	Putative uncharacterized protein Sb10g021330 OS Sorghum bicolor GN Sb10g021330 PE 3 SV 1	104000		0.960789	-0.04	0.04	0.04	1.02	0.02	0.98	0.02
C5XFP1	2	Cysteine synthase OS Sorghum bicolor GN Sb03g009260 PE 3 SV 1	4271.18		0.516851	-0.66	0.33	0	1.32	0.15	0.68	0.15
C5WN27	2	Putative uncharacterized protein Sb01g010280 OS Sorghum bicolor GN Sb01g010280 PE 4 SV 1	5120.06		0.763379	-0.27	0.23	0.01	1.13	0.11	0.87	0.11
C5Z5G7	2	Putative uncharacterized protein Sb10g005500 OS Sorghum bicolor GN Sb10g005500 PE 3 SV 1	70.01	Sam_B	Sam_B	Sam_B	Sam_B	Sam_B
C5Y368	2	Putative uncharacterized protein Sb05g019200 OS Sorghum bicolor GN Sb05g019200 PE 4 SV 1	31.3	Sam_B	Sam_B	Sam_B	Sam_B	Sam_B
C5XXB8	2	GrpE protein homolog OS Sorghum bicolor GN Sb04g025770 PE 3 SV 1	1851.54		0.398519	-0.92	0.54	0	1.42	0.21	0.58	0.21
C5Y365	2	Putative uncharacterized protein Sb05g019176 Fragment OS Sorghum bicolor GN Sb05g019176 PE 4 SV 1	31.3	Sam_B	Sam_B	Sam_B	Sam_B	Sam_B
C5Y2U3	2	Acyl carrier protein OS Sorghum bicolor GN Sb05g018990 PE 3 SV 1	906.44	Sam_A	Sam_A	Sam_A	Sam_A	Sam_A
C5WY74	2	Putative uncharacterized protein Sb01g005990 OS Sorghum bicolor GN Sb01g005990 PE 3 SV 1	1157.24	Sam_A	Sam_A	Sam_A	Sam_A	Sam_A
C5WXV4	2	Putative uncharacterized protein Sb01g046840 OS Sorghum bicolor GN Sb01g046840 PE 3 SV 1	843.13		0.726149	-0.32	0.4	0.06	1.15	0.19	0.85	0.19
C5YLG4	2	Putative uncharacterized protein Sb07g000620 OS Sorghum bicolor GN Sb07g000620 PE 4 SV 1	84562.7		0.264477	-1.33	0.16	0	1.58	0.05	0.42	0.05
C5YLG3	2	Putative uncharacterized protein Sb07g000610 OS Sorghum bicolor GN Sb07g000610 PE 4 SV 1	46242.8		0.382893	-0.96	0.19	0	1.45	0.08	0.55	0.08
C5YLG2	2	Putative uncharacterized protein Sb07g000600 OS Sorghum bicolor GN Sb07g000600 PE 4 SV 1	57251.4		0.349938	-1.05	0.94	0.11	1.46	0.41	0.54	0.41
C5XSH9	2	Putative uncharacterized protein Sb04g020180 OS Sorghum bicolor GN Sb04g020180 PE 4 SV 1	636.13	Sam_B	Sam_B	Sam_B	Sam_B	Sam_B
C5WY71	2	Putative uncharacterized protein Sb01g005960 OS Sorghum bicolor GN Sb01g005960 PE 4 SV 1	1179.78	Sam_B	Sam_B	Sam_B	Sam_B	Sam_B
C5XSH8	2	Putative uncharacterized protein Sb04g020160 OS Sorghum bicolor GN Sb04g020160 PE 4 SV 1	925.06	Sam_B	Sam_B	Sam_B	Sam_B	Sam_B
C5XYT6	2	Putative uncharacterized protein Sb04g028050 OS Sorghum bicolor GN Sb04g028050 PE 4 SV 1	2464.27	Sam_B	Sam_B	Sam_B	Sam_B	Sam_B
C5WMP6	2	Nascent polypeptide associated complex subunit beta OS Sorghum bicolor GN Sb01g049990 PE 3 SV 1	810.44	Sam_B	Sam_B	Sam_B	Sam_B	Sam_B
C5X1V3	2	Putative uncharacterized protein Sb01g037100 OS Sorghum bicolor GN Sb01g037100 PE 4 SV 1	1795.83		1.68203	0.52	0.45	0.98	0.75	0.21	1.25	0.21
C5WN11	2	Putative uncharacterized protein Sb01g010130 OS Sorghum bicolor GN Sb01g010130 PE 4 SV 1	128.39	Sam_B	Sam_B	Sam_B	Sam_B	Sam_B
Q9T2L6	2	Photosystem I P700 chlorophyll a apoprotein A1 OS Sorghum bicolor GN psaA PE 3 SV 1	3699.25		1.15027	0.14	0.21	0.88	0.93	0.1	1.07	0.1
C5XTZ3	0	Putative uncharacterized protein Sb04g003010 OS Sorghum bicolor GN Sb04g003010 PE 4 SV 1	15.42	Sam_B	Sam_B	Sam_B	Sam_B	Sam_B
C5YS38	2	Putative uncharacterized protein Sb08g003410 OS Sorghum bicolor GN Sb08g003410 PE 3 SV 1	679.44	Sam_B	Sam_B	Sam_B	Sam_B	Sam_B
C5XIT6	2	Pectinesterase OS Sorghum bicolor GN Sb03g012830 PE 3 SV 1	2143.44	Sam_B	Sam_B	Sam_B	Sam_B	Sam_B
C5XLZ2	2	Putative uncharacterized protein Sb03g003160 OS Sorghum bicolor GN Sb03g003160 PE 3 SV 1	653.96	Sam_B	Sam_B	Sam_B	Sam_B	Sam_B
C5Y4G4	2	Putative uncharacterized protein Sb05g021750 OS Sorghum bicolor GN Sb05g021750 PE 4 SV 1	78.25	Sam_B	Sam_B	Sam_B	Sam_B	Sam_B
C5XVM4	2	Putative uncharacterized protein Sb04g023645 Fragment OS Sorghum bicolor GN Sb04g023645 PE 4 SV 1	5963.16		1.80399	0.59	0.33	1	0.72	0.15	1.28	0.15
C5Y4G0	2	Putative uncharacterized protein Sb05g021742 Fragment OS Sorghum bicolor GN Sb05g021742 PE 4 SV 1	2821.06	Sam_B	Sam_B	Sam_B	Sam_B	Sam_B
C5YN98	2	Putative uncharacterized protein Sb07g024400 OS Sorghum bicolor GN Sb07g024400 PE 4 SV 1	1443.55		0.748264	-0.29	0.3	0.02	1.14	0.15	0.86	0.15
C5XAT8	2	Histone H2A OS Sorghum bicolor GN Sb02g035640 PE 3 SV 1	7236.72	Sam_B	Sam_B	Sam_B	Sam_B	Sam_B
C5YMX6	2	Putative uncharacterized protein Sb07g002560 OS Sorghum bicolor GN Sb07g002560 PE 3 SV 1	3313.78		1.52196	0.42	0.47	0.95	0.8	0.23	1.2	0.23
C5XHA9	2	Putative uncharacterized protein Sb03g011270 OS Sorghum bicolor GN Sb03g011270 PE 3 SV 1	685.96	Sam_B	Sam_B	Sam_B	Sam_B	Sam_B
C5X1U2	2	Putative uncharacterized protein Sb01g037010 OS Sorghum bicolor GN Sb01g037010 PE 4 SV 1	15685	Sam_A	Sam_A	Sam_A	Sam_A	Sam_A
RANDOM26502	2	Random Sequence 26502	76.95	Sam_B	Sam_B	Sam_B	Sam_B	Sam_B
C5XAT4	2	Putative uncharacterized protein Sb02g035610 OS Sorghum bicolor GN Sb02g035610 PE 4 SV 1	29839.7		0.932394	-0.07	0.29	0.32	1.04	0.15	0.96	0.15
C5XTY9	2	Putative uncharacterized protein Sb04g002980 OS Sorghum bicolor GN Sb04g002980 PE 3 SV 1	1291.81		1.05127	0.05	0.33	0.6	0.98	0.17	1.02	0.17
C5YN91	2	Putative uncharacterized protein Sb07g024320 OS Sorghum bicolor GN Sb07g024320 PE 4 SV 1	1630.34		0.67032	-0.4	0.75	0.19	1.19	0.35	0.81	0.35
C5WRH6	2	Putative uncharacterized protein Sb01g028840 OS Sorghum bicolor GN Sb01g028840 PE 3 SV 1	1977.84		0.582748	-0.54	0.69	0.08	1.26	0.32	0.74	0.32
C5WRH5	2	Nucleoside diphosphate kinase OS Sorghum bicolor GN Sb01g028830 PE 3 SV 1	654.08	Sam_B	Sam_B	Sam_B	Sam_B	Sam_B
C5Z0K4	2	Putative uncharacterized protein Sb09g004370 OS Sorghum bicolor GN Sb09g004370 PE 3 SV 1	35.56		2.71828	1	1.51	0.89	0.59	0.51	1.41	0.51
C5YJQ8	2	Putative uncharacterized protein Sb07g029110 OS Sorghum bicolor GN Sb07g029110 PE 3 SV 1	4384.77		1.33643	0.29	0.27	0.98	0.86	0.13	1.14	0.13
C5XYR1	2	Putative uncharacterized protein Sb04g027810 OS Sorghum bicolor GN Sb04g027810 PE 3 SV 1	8134.86		0.554327	-0.59	0.33	0	1.29	0.16	0.71	0.16
C5WMN2	2	Putative uncharacterized protein Sb01g049880 OS Sorghum bicolor GN Sb01g049880 PE 3 SV 1	253.45		1.08329	0.08	1.54	0.57	0.96	0.64	1.04	0.64
C5XDY8	2	Putative uncharacterized protein Sb02g038990 OS Sorghum bicolor GN Sb02g038990 PE 3 SV 1	775.71		1.1853	0.17	0.79	0.58	0.92	0.37	1.08	0.37
C5WQ51	2	Putative uncharacterized protein Sb01g040120 OS Sorghum bicolor GN Sb01g040120 PE 3 SV 1	643.27	Sam_B	Sam_B	Sam_B	Sam_B	Sam_B
C5YN84	2	Putative uncharacterized protein Sb07g024270 OS Sorghum bicolor GN Sb07g024270 PE 4 SV 1	753.55	Sam_B	Sam_B	Sam_B	Sam_B	Sam_B
C5YMW4	2	Putative uncharacterized protein Sb07g002440 OS Sorghum bicolor GN Sb07g002440 PE 3 SV 1	494.62		1.07251	0.07	0.59	0.69	0.96	0.29	1.04	0.29
C5WPT0	2	Putative uncharacterized protein Sb01g026710 OS Sorghum bicolor GN Sb01g026710 PE 4 SV 1	606.03	Sam_B	Sam_B	Sam_B	Sam_B	Sam_B
C5XR33	2	Putative uncharacterized protein Sb03g028080 OS Sorghum bicolor GN Sb03g028080 PE 4 SV 1	831.79		1.1853	0.17	0.49	0.71	0.91	0.24	1.09	0.24
C5XR31	2	Putative uncharacterized protein Sb03g028060 OS Sorghum bicolor GN Sb03g028060 PE 4 SV 1	3705.46		0.436049	-0.83	0.58	0	1.38	0.24	0.62	0.24
C5XR30	2	Putative uncharacterized protein Sb03g028050 OS Sorghum bicolor GN Sb03g028050 PE 4 SV 1	928.69	Sam_B	Sam_B	Sam_B	Sam_B	Sam_B
C5YS19	2	Putative uncharacterized protein Sb08g021610 OS Sorghum bicolor GN Sb08g021610 PE 4 SV 1	1337.45		1.23368	0.21	0.37	0.83	0.9	0.18	1.1	0.18
C5WXS6	2	Putative uncharacterized protein Sb01g046560 OS Sorghum bicolor GN Sb01g046560 PE 4 SV 1	6175.56		0.895834	-0.11	0.29	0.3	1.05	0.14	0.95	0.14
C5YF84	2	Putative uncharacterized protein Sb06g014590 OS Sorghum bicolor GN Sb06g014590 PE 3 SV 1	3511.06		1.04081	0.04	0.24	0.6	0.98	0.12	1.02	0.12
C5WY42	0	Putative uncharacterized protein Sb01g005680 OS Sorghum bicolor GN Sb01g005680 PE 4 SV 1	4.18	Sam_B	Sam_B	Sam_B	Sam_B	Sam_B
C5Z0J3	2	60S ribosomal protein L18 OS Sorghum bicolor GN Sb09g004290 PE 3 SV 1	1982.47	Sam_B	Sam_B	Sam_B	Sam_B	Sam_B
C5XVK9	2	Putative uncharacterized protein Sb04g023520 OS Sorghum bicolor GN Sb04g023520 PE 4 SV 1	683.12	Sam_B	Sam_B	Sam_B	Sam_B	Sam_B
C5WY40	0	Putative uncharacterized protein Sb01g005670 OS Sorghum bicolor GN Sb01g005670 PE 4 SV 1	4.18	Sam_B	Sam_B	Sam_B	Sam_B	Sam_B
C5X1S5	2	Putative uncharacterized protein Sb01g036830 OS Sorghum bicolor GN Sb01g036830 PE 4 SV 1	2249.06	Sam_A	Sam_A	Sam_A	Sam_A	Sam_A
C5YN77	2	Ribosomal protein OS Sorghum bicolor GN Sb07g024200 PE 3 SV 1	1298.68	Sam_B	Sam_B	Sam_B	Sam_B	Sam_B
RANDOM4552	2	Random Sequence 4552	72.09	Sam_A	Sam_A	Sam_A	Sam_A	Sam_A
C5YMV5	2	Putative uncharacterized protein Sb07g023920 OS Sorghum bicolor GN Sb07g023920 PE 3 SV 1	12077.5		0.852144	-0.16	0.12	0.01	1.08	0.06	0.92	0.06
C5YDD1	2	Putative uncharacterized protein Sb06g004280 OS Sorghum bicolor GN Sb06g004280 PE 4 SV 1	2289.45		1	0	0.4	0.47	1	0.2	1	0.2
C5WMM0	2	Putative uncharacterized protein Sb01g037940 OS Sorghum bicolor GN Sb01g037940 PE 3 SV 1	7791.82	Sam_A	Sam_A	Sam_A	Sam_A	Sam_A
C5YJP1	2	Putative uncharacterized protein Sb07g028940 OS Sorghum bicolor GN Sb07g028940 PE 3 SV 1	757.73	Sam_B	Sam_B	Sam_B	Sam_B	Sam_B
C5XR27	2	Putative uncharacterized protein Sb03g028020 OS Sorghum bicolor GN Sb03g028020 PE 4 SV 1	688.87	Sam_B	Sam_B	Sam_B	Sam_B	Sam_B
C5Y688	2	Aldehyde dehydrogenase OS Sorghum bicolor GN Sb05g005470 PE 3 SV 1	1148.99	Sam_B	Sam_B	Sam_B	Sam_B	Sam_B
C5YTC0	2	Putative uncharacterized protein Sb08g005500 OS Sorghum bicolor GN Sb08g005500 PE 4 SV 1	1014.82	Sam_B	Sam_B	Sam_B	Sam_B	Sam_B
C5YBP4	2	Putative uncharacterized protein Sb06g000880 OS Sorghum bicolor GN Sb06g000880 PE 4 SV 1	1097.71	Sam_B	Sam_B	Sam_B	Sam_B	Sam_B
C5XU80	2	Putative uncharacterized protein Sb04g022560 OS Sorghum bicolor GN Sb04g022560 PE 3 SV 1	3879.09		0.537944	-0.62	0.33	0	1.3	0.15	0.7	0.15
C5XCE8	2	Putative uncharacterized protein Sb02g037420 OS Sorghum bicolor GN Sb02g037420 PE 3 SV 1	779.99	Sam_B	Sam_B	Sam_B	Sam_B	Sam_B
C5YV65	2	Lactoylglutathione lyase OS Sorghum bicolor GN Sb09g007910 PE 3 SV 1	1126.08		0.67032	-0.4	0.58	0.08	1.19	0.27	0.81	0.27
C5Y4D9	2	Putative uncharacterized protein Sb05g021610 OS Sorghum bicolor GN Sb05g021610 PE 3 SV 1	104.29	Sam_B	Sam_B	Sam_B	Sam_B	Sam_B
C5Y4D8	2	Putative uncharacterized protein Sb05g021600 OS Sorghum bicolor GN Sb05g021600 PE 3 SV 1	79.07	Sam_A	Sam_A	Sam_A	Sam_A	Sam_A
C5XCE2	2	Putative uncharacterized protein Sb02g037350 OS Sorghum bicolor GN Sb02g037350 PE 4 SV 1	6573.36	Sam_A	Sam_A	Sam_A	Sam_A	Sam_A
A1E9Y0	2	NAD P H quinone oxidoreductase subunit H chloroplastic OS Sorghum bicolor GN ndhH PE 3 SV 1	1433.48		1.78604	0.58	0.4	0.99	0.72	0.19	1.28	0.19
Q8LKU3	2	Putative 60S ribosomal protein OS Sorghum bicolor GN 170F8 7 PE 3 SV 1	1365.5	Sam_B	Sam_B	Sam_B	Sam_B	Sam_B
C5WT90	2	Putative uncharacterized protein Sb01g015090 OS Sorghum bicolor GN Sb01g015090 PE 4 SV 1	1842.81	Sam_B	Sam_B	Sam_B	Sam_B	Sam_B
C5Z8H3	2	Putative uncharacterized protein Sb10g009880 OS Sorghum bicolor GN Sb10g009880 PE 2 SV 1	641.35	Sam_B	Sam_B	Sam_B	Sam_B	Sam_B
C5YTB0	2	Putative uncharacterized protein Sb08g005450 OS Sorghum bicolor GN Sb08g005450 PE 4 SV 1	571.22	Sam_A	Sam_A	Sam_A	Sam_A	Sam_A
C6JSG0	2	Putative uncharacterized protein Sb0525s002010 Fragment OS Sorghum bicolor GN Sb0525s002010 PE 4 S	18354.7	Sam_B	Sam_B	Sam_B	Sam_B	Sam_B
C5XR11	2	Putative uncharacterized protein Sb03g027850 OS Sorghum bicolor GN Sb03g027850 PE 4 SV 1	934.52	Sam_B	Sam_B	Sam_B	Sam_B	Sam_B
A1E9X8	2	NAD P H quinone oxidoreductase subunit I chloroplastic OS Sorghum bicolor GN ndhI PE 3 SV 1	1336.96		1.24608	0.22	0.64	0.72	0.89	0.32	1.11	0.32
B3GQV9	2	Peptidyl prolyl cis trans isomerase OS Sorghum bicolor GN Cyp PE 3 SV 1	3028.09		1.16183	0.15	0.47	0.71	0.92	0.23	1.08	0.23
A1E9X5	2	Photosystem I iron sulfur center OS Sorghum bicolor GN psaC PE 3 SV 1	106069		0.612626	-0.49	0.11	0	1.24	0.05	0.76	0.05
C5YRN4	2	Putative uncharacterized protein Sb08g002840 OS Sorghum bicolor GN Sb08g002840 PE 4 SV 1	717.44	Sam_A	Sam_A	Sam_A	Sam_A	Sam_A
C5XSC5	2	Putative uncharacterized protein Sb04g001320 OS Sorghum bicolor GN Sb04g001320 PE 4 SV 1	3541.81		0.895834	-0.11	0.35	0.25	1.06	0.17	0.94	0.17
C5YGH8	2	Putative uncharacterized protein Sb06g016800 OS Sorghum bicolor GN Sb06g016800 PE 4 SV 1	1516.78	Sam_B	Sam_B	Sam_B	Sam_B	Sam_B
C5YJN5	2	Putative uncharacterized protein Sb07g028880 OS Sorghum bicolor GN Sb07g028880 PE 4 SV 1	2068.15		0.786628	-0.24	0.41	0.18	1.12	0.2	0.88	0.2
C5WZD5	2	Putative uncharacterized protein Sb01g019840 OS Sorghum bicolor GN Sb01g019840 PE 4 SV 1	1693.42	Sam_B	Sam_B	Sam_B	Sam_B	Sam_B
C5X1Q1	2	Putative uncharacterized protein Sb01g036580 OS Sorghum bicolor GN Sb01g036580 PE 4 SV 1	3502.27	Sam_B	Sam_B	Sam_B	Sam_B	Sam_B
C5YTA5	2	Putative uncharacterized protein Sb08g005430 OS Sorghum bicolor GN Sb08g005430 PE 4 SV 1	801.44	Sam_B	Sam_B	Sam_B	Sam_B	Sam_B
C5Y309	2	Putative uncharacterized protein Sb05g000640 OS Sorghum bicolor GN Sb05g000640 PE 4 SV 1	956.65	Sam_B	Sam_B	Sam_B	Sam_B	Sam_B
C5XU68	2	Putative uncharacterized protein Sb04g022450 OS Sorghum bicolor GN Sb04g022450 PE 4 SV 1	12.64	Sam_B	Sam_B	Sam_B	Sam_B	Sam_B
C5YPZ1	2	Putative uncharacterized protein Sb08g018750 OS Sorghum bicolor GN Sb08g018750 PE 3 SV 1	10774		1.34986	0.3	0.21	1	0.85	0.1	1.15	0.1
C5XTU6	2	Putative uncharacterized protein Sb04g002620 OS Sorghum bicolor GN Sb04g002620 PE 4 SV 1	2232.03	Sam_A	Sam_A	Sam_A	Sam_A	Sam_A
C5YET5	2	Putative uncharacterized protein Sb06g013930 OS Sorghum bicolor GN Sb06g013930 PE 4 SV 1	1740.58		0.491644	-0.71	0.64	0.02	1.33	0.29	0.67	0.29
A1E9W9	2	30S ribosomal protein S7 chloroplastic OS Sorghum bicolor GN rps7 A PE 3 SV 1	1618.97	Sam_B	Sam_B	Sam_B	Sam_B	Sam_B
A1E9W6	2	50S ribosomal protein L2 chloroplastic OS Sorghum bicolor GN rpl2 A PE 3 SV 1	2797.25	Sam_B	Sam_B	Sam_B	Sam_B	Sam_B
A1E9W2	2	50S ribosomal protein L16 chloroplastic OS Sorghum bicolor GN rpl16 PE 3 SV 1	1676.85		2.2705	0.82	0.77	1	0.63	0.32	1.37	0.32
C5YXY3	2	Peptidyl prolyl cis trans isomerase OS Sorghum bicolor GN Sb09g000350 PE 3 SV 1	8674.82		1.29693	0.26	0.25	0.96	0.87	0.12	1.13	0.12
A1E9W1	2	50S ribosomal protein L14 chloroplastic OS Sorghum bicolor GN rpl14 PE 3 SV 1	4547.05	Sam_B	Sam_B	Sam_B	Sam_B	Sam_B
C5XYN8	2	Putative uncharacterized protein Sb04g027630 OS Sorghum bicolor GN Sb04g027630 PE 4 SV 1	2329.75		0.463013	-0.77	1.03	0.05	1.34	0.42	0.66	0.42
A1E9W0	2	30S ribosomal protein S8 chloroplastic OS Sorghum bicolor GN rps8 PE 3 SV 1	743.32		1.49182	0.4	0.79	0.82	0.81	0.36	1.19	0.36
C5XFI0	2	Putative uncharacterized protein Sb03g043180 OS Sorghum bicolor GN Sb03g043180 PE 4 SV 1	1078.9	Sam_A	Sam_A	Sam_A	Sam_A	Sam_A
C5XYN4	2	Annexin OS Sorghum bicolor GN Sb04g027590 PE 3 SV 1	673	Sam_B	Sam_B	Sam_B	Sam_B	Sam_B
C5YGG8	2	Putative uncharacterized protein Sb06g016690 OS Sorghum bicolor GN Sb06g016690 PE 4 SV 1	1445.55	Sam_A	Sam_A	Sam_A	Sam_A	Sam_A
C5YN49	2	Superoxide dismutase Cu Zn OS Sorghum bicolor GN Sb07g023950 PE 3 SV 1	26284.7		0.283654	-1.26	0.46	0	1.55	0.15	0.45	0.15
C5WSV4	2	Elongation factor Tu OS Sorghum bicolor GN Sb01g001080 PE 3 SV 1	803.31		0.0645703	-2.74	1.7	0	1.84	0.2	0.16	0.2
C5YN46	2	Putative uncharacterized protein Sb07g003200 OS Sorghum bicolor GN Sb07g003200 PE 4 SV 1	31.3	Sam_B	Sam_B	Sam_B	Sam_B	Sam_B
C5YPY7	2	Putative uncharacterized protein Sb08g018720 OS Sorghum bicolor GN Sb08g018720 PE 4 SV 1	5378.21		1.30996	0.27	0.4	0.88	0.87	0.19	1.13	0.19
C5XKB8	2	Putative uncharacterized protein Sb03g001290 OS Sorghum bicolor GN Sb03g001290 PE 3 SV 1	1425.53		4.09596	1.41	0.92	1	0.41	0.27	1.59	0.27
C5Y8Z9	2	Putative uncharacterized protein Sb06g030400 OS Sorghum bicolor GN Sb06g030400 PE 4 SV 1	795.73	Sam_B	Sam_B	Sam_B	Sam_B	Sam_B
C5XWZ7	2	Putative uncharacterized protein Sb04g005870 OS Sorghum bicolor GN Sb04g005870 PE 4 SV 1	1621.96	Sam_A	Sam_A	Sam_A	Sam_A	Sam_A
C5XWZ5	2	Putative uncharacterized protein Sb04g005860 OS Sorghum bicolor GN Sb04g005860 PE 4 SV 1	1352.04	Sam_A	Sam_A	Sam_A	Sam_A	Sam_A
C5WY08	2	Putative uncharacterized protein Sb01g005360 OS Sorghum bicolor GN Sb01g005360 PE 3 SV 1	4230.14		1.06184	0.06	0.42	0.65	0.97	0.2	1.03	0.2
C5Z6R9	2	Putative uncharacterized protein Sb10g025470 OS Sorghum bicolor GN Sb10g025470 PE 3 SV 1	121.3	Sam_B	Sam_B	Sam_B	Sam_B	Sam_B
C5XFH6	2	Fructose bisphosphate aldolase OS Sorghum bicolor GN Sb03g043140 PE 3 SV 1	2038.15		1.97388	0.68	0.36	1	0.67	0.15	1.33	0.15
C5XIN5	2	Putative uncharacterized protein Sb03g046720 OS Sorghum bicolor GN Sb03g046720 PE 3 SV 1	87.8	Sam_B	Sam_B	Sam_B	Sam_B	Sam_B
C5YRL2	2	Non specific lipid transfer protein OS Sorghum bicolor GN Sb08g002690 PE 3 SV 1	24469.2		1.46228	0.38	0.29	0.98	0.81	0.14	1.19	0.14
C5YY92	2	Peroxidase OS Sorghum bicolor GN Sb09g020960 PE 3 SV 1	322.26	Sam_B	Sam_B	Sam_B	Sam_B	Sam_B
C5YRL0	2	Non specific lipid transfer protein OS Sorghum bicolor GN Sb08g002670 PE 3 SV 1	28547.4	Sam_B	Sam_B	Sam_B	Sam_B	Sam_B
A1E9V0	2	Photosystem II CP47 reaction center protein OS Sorghum bicolor GN psbB PE 3 SV 1	17653.3		1.47698	0.39	0.12	1	0.81	0.06	1.19	0.06
C5XYM5	2	Putative uncharacterized protein Sb04g008450 OS Sorghum bicolor GN Sb04g008450 PE 4 SV 1	1099.32		0.960789	-0.04	0.35	0.41	1.02	0.17	0.98	0.17
C5WSU8	2	Putative uncharacterized protein Sb01g043060 OS Sorghum bicolor GN Sb01g043060 PE 3 SV 1	739.67		0.771052	-0.26	0.45	0.16	1.13	0.22	0.87	0.22
RANDOM26800	2	Random Sequence 26800	31.3	Sam_B	Sam_B	Sam_B	Sam_B	Sam_B
RANDOM5954	2	Random Sequence 5954	72.09	Sam_A	Sam_A	Sam_A	Sam_A	Sam_A
C5XQM5	2	Putative uncharacterized protein Sb03g040890 OS Sorghum bicolor GN Sb03g040890 PE 4 SV 1	6594.52	Sam_B	Sam_B	Sam_B	Sam_B	Sam_B
RANDOM7324	2	Random Sequence 7324	79.07	Sam_A	Sam_A	Sam_A	Sam_A	Sam_A
C5Y8Y2	2	Putative uncharacterized protein Sb06g030270 OS Sorghum bicolor GN Sb06g030270 PE 4 SV 1	1837.07	Sam_B	Sam_B	Sam_B	Sam_B	Sam_B
C5X6H6	2	Putative uncharacterized protein Sb02g044060 OS Sorghum bicolor GN Sb02g044060 PE 3 SV 1	10168.5		0.453845	-0.79	0.52	0	1.37	0.2	0.63	0.2
C5YBL4	2	Putative uncharacterized protein Sb06g000660 OS Sorghum bicolor GN Sb06g000660 PE 3 SV 1	1461.97		0.843665	-0.17	0.74	0.23	1.08	0.35	0.92	0.35
C5YRK9	2	Non specific lipid transfer protein OS Sorghum bicolor GN Sb08g002660 PE 3 SV 1	2909.7	Sam_B	Sam_B	Sam_B	Sam_B	Sam_B
C5WUH5	2	Putative uncharacterized protein Sb01g030810 OS Sorghum bicolor GN Sb01g030810 PE 3 SV 1	1533.36	Sam_B	Sam_B	Sam_B	Sam_B	Sam_B
C5XFG9	2	Structural maintenance of chromosomes protein OS Sorghum bicolor GN Sb03g043060 PE 3 SV 1	56.86	Sam_A	Sam_A	Sam_A	Sam_A	Sam_A
C5X9N2	2	Putative uncharacterized protein Sb02g003360 OS Sorghum bicolor GN Sb02g003360 PE 4 SV 1	1813.42		0.486752	-0.72	0.68	0.01	1.33	0.29	0.67	0.29
C5YRK3	2	Putative uncharacterized protein Sb08g002610 OS Sorghum bicolor GN Sb08g002610 PE 3 SV 1	723.71		1.24608	0.22	0.76	0.72	0.9	0.37	1.1	0.37
C5YV24	2	Putative uncharacterized protein Sb09g027690 OS Sorghum bicolor GN Sb09g027690 PE 4 SV 1	2395.37		1.41907	0.35	0.39	0.95	0.83	0.19	1.17	0.19
C5X4T4	2	Putative uncharacterized protein Sb02g042050 OS Sorghum bicolor GN Sb02g042050 PE 3 SV 1	9991.03		0.980199	-0.02	0.39	0.43	1.01	0.19	0.99	0.19
C5WST3	2	Putative uncharacterized protein Sb01g042930 OS Sorghum bicolor GN Sb01g042930 PE 3 SV 1	895.86	Sam_B	Sam_B	Sam_B	Sam_B	Sam_B
C5YGE3	2	Putative uncharacterized protein Sb06g016540 OS Sorghum bicolor GN Sb06g016540 PE 4 SV 1	8934.9	Sam_A	Sam_A	Sam_A	Sam_A	Sam_A
C5XAM5	2	Putative uncharacterized protein Sb02g022800 OS Sorghum bicolor GN Sb02g022800 PE 4 SV 1	709.63	Sam_B	Sam_B	Sam_B	Sam_B	Sam_B
C5Z283	2	Putative uncharacterized protein Sb10g000830 OS Sorghum bicolor GN Sb10g000830 PE 4 SV 1	617.53	Sam_B	Sam_B	Sam_B	Sam_B	Sam_B
C5XWX9	0	Putative uncharacterized protein Sb04g005720 OS Sorghum bicolor GN Sb04g005720 PE 4 SV 1	1.76	Sam_B	Sam_B	Sam_B	Sam_B	Sam_B
C5YZJ4	2	S adenosylmethionine synthase OS Sorghum bicolor GN Sb09g002840 PE 3 SV 1	6909.31		1.58407	0.46	0.21	1	0.78	0.1	1.22	0.1
C5YPW0	2	Putative uncharacterized protein Sb08g018480 OS Sorghum bicolor GN Sb08g018480 PE 4 SV 1	730.34	Sam_B	Sam_B	Sam_B	Sam_B	Sam_B
C5XWX8	2	Putative uncharacterized protein Sb04g005710 OS Sorghum bicolor GN Sb04g005710 PE 3 SV 1	1146.34	Sam_B	Sam_B	Sam_B	Sam_B	Sam_B
C5XAM0	2	Putative uncharacterized protein Sb02g022750 OS Sorghum bicolor GN Sb02g022750 PE 4 SV 1	12381.5	Sam_B	Sam_B	Sam_B	Sam_B	Sam_B
C5Y992	2	Putative uncharacterized protein Sb06g017970 OS Sorghum bicolor GN Sb06g017970 PE 4 SV 1	746.98	Sam_B	Sam_B	Sam_B	Sam_B	Sam_B
C5YI87	2	Calcium transporting ATPase OS Sorghum bicolor GN Sb07g026810 PE 3 SV 1	14.45	Sam_B	Sam_B	Sam_B	Sam_B	Sam_B
RANDOM10835	2	Random Sequence 10835	12.64	Sam_B	Sam_B	Sam_B	Sam_B	Sam_B
C5X9M6	2	Putative uncharacterized protein Sb02g003310 OS Sorghum bicolor GN Sb02g003310 PE 4 SV 1	659.67	Sam_B	Sam_B	Sam_B	Sam_B	Sam_B
A1E9T7	2	Cytochrome f OS Sorghum bicolor GN petA PE 3 SV 1	34639.2		1.76827	0.57	0.17	1	0.72	0.08	1.28	0.08
C5Z6P5	2	Putative uncharacterized protein Sb10g025280 OS Sorghum bicolor GN Sb10g025280 PE 3 SV 1	996.07	Sam_B	Sam_B	Sam_B	Sam_B	Sam_B
C5YY74	2	Cytochrome b6 f complex iron sulfur subunit OS Sorghum bicolor GN Sb09g020820 PE 3 SV 1	30084.8		0.860708	-0.15	0.28	0.15	1.08	0.14	0.92	0.14
A1E9T2	2	Ribulose bisphosphate carboxylase large chain OS Sorghum bicolor GN rbcL PE 3 SV 1	113201		0.802519	-0.22	0.06	0	1.11	0.03	0.89	0.03
A1E9T1	2	ATP synthase subunit beta chloroplastic OS Sorghum bicolor GN atpB PE 3 SV 1	212847		0.941765	-0.06	0.1	0.19	1.03	0.05	0.97	0.05
A1E9T0	2	ATP synthase epsilon chain chloroplastic OS Sorghum bicolor GN atpE PE 3 SV 1	3528.37	Sam_B	Sam_B	Sam_B	Sam_B	Sam_B
C5Y7E2	2	Putative uncharacterized protein Sb05g025900 OS Sorghum bicolor GN Sb05g025900 PE 4 SV 1	837.91	Sam_B	Sam_B	Sam_B	Sam_B	Sam_B
RANDOM15377	2	Random Sequence 15377	12.64	Sam_B	Sam_B	Sam_B	Sam_B	Sam_B
C5YN18	2	Putative uncharacterized protein Sb07g002970 OS Sorghum bicolor GN Sb07g002970 PE 4 SV 1	683.42	Sam_B	Sam_B	Sam_B	Sam_B	Sam_B
C5X4S1	2	Elongation factor Ts OS Sorghum bicolor GN Sb02g041940 PE 3 SV 1	1277.52	Sam_B	Sam_B	Sam_B	Sam_B	Sam_B
C5YPV3	2	Putative uncharacterized protein Sb08g018390 OS Sorghum bicolor GN Sb08g018390 PE 4 SV 1	1924.89	Sam_B	Sam_B	Sam_B	Sam_B	Sam_B
C5Y5Q8	2	Fructose bisphosphate aldolase OS Sorghum bicolor GN Sb05g004590 PE 3 SV 1	30286.8		0.810584	-0.21	0.12	0	1.11	0.06	0.89	0.06
C5XH93	2	Pyruvate kinase OS Sorghum bicolor GN Sb03g011130 PE 3 SV 1	837.93		0.606531	-0.5	0.77	0.09	1.24	0.34	0.76	0.34
C5XWW4	2	Putative uncharacterized protein Sb04g005570 OS Sorghum bicolor GN Sb04g005570 PE 3 SV 1	1523.89		1.52196	0.42	0.62	0.92	0.8	0.29	1.2	0.29
C5XQK1	2	Putative uncharacterized protein Sb03g040690 OS Sorghum bicolor GN Sb03g040690 PE 4 SV 1	5008.03		0.418952	-0.87	0.45	0	1.41	0.19	0.59	0.19
C5X9L8	2	Putative uncharacterized protein Sb02g003230 OS Sorghum bicolor GN Sb02g003230 PE 4 SV 1	87.15	Sam_B	Sam_B	Sam_B	Sam_B	Sam_B
A1E9S8	2	NAD P H quinone oxidoreductase subunit K chloroplastic OS Sorghum bicolor GN ndhK PE 3 SV 2	4280.14	Sam_B	Sam_B	Sam_B	Sam_B	Sam_B
A1E9S7	2	NAD P H quinone oxidoreductase subunit J chloroplastic OS Sorghum bicolor GN ndhJ PE 3 SV 1	2458.78	Sam_B	Sam_B	Sam_B	Sam_B	Sam_B
A1E9S6	2	30S ribosomal protein S4 chloroplastic OS Sorghum bicolor GN rps4 PE 3 SV 1	1125.2	Sam_B	Sam_B	Sam_B	Sam_B	Sam_B
C5Z3I3	2	Putative uncharacterized protein Sb10g020018 OS Sorghum bicolor GN Sb10g020018 PE 4 SV 1	79.07		3.59664	1.28	2.31	0.91	0.54	0.56	1.46	0.56
A1E9S3	2	Photosystem I P700 chlorophyll a apoprotein A2 OS Sorghum bicolor GN psaB PE 3 SV 1	2802.46		1.37713	0.32	0.19	1	0.84	0.09	1.16	0.09
A1E9S1	2	ATP synthase subunit alpha chloroplastic OS Sorghum bicolor GN atpA PE 3 SV 1	85936.4		0.763379	-0.27	0.12	0	1.14	0.06	0.86	0.06
Q4VQB5	2	Pathogenesis related protein 10a OS Sorghum bicolor GN PR10 PE 3 SV 1	4261.98	Sam_A	Sam_A	Sam_A	Sam_A	Sam_A
A1E9S0	2	ATP synthase subunit b chloroplastic OS Sorghum bicolor GN atpF PE 3 SV 1	7192.82		1.03045	0.03	0.44	0.55	0.99	0.22	1.01	0.22
RANDOM29157	2	Random Sequence 29157	76.95	Sam_B	Sam_B	Sam_B	Sam_B	Sam_B
RANDOM10026	2	Random Sequence 10026	31.3	Sam_B	Sam_B	Sam_B	Sam_B	Sam_B
Q4VQB2	2	Pathogenesis related protein 10b OS Sorghum bicolor GN PR10 PE 3 SV 1	24176.7		0.0898153	-2.41	0.33	0	1.83	0.06	0.17	0.06
C5X897	2	Putative uncharacterized protein Sb02g019480 OS Sorghum bicolor GN Sb02g019480 PE 3 SV 1	2705.51	Sam_B	Sam_B	Sam_B	Sam_B	Sam_B
C5Z269	2	Putative uncharacterized protein Sb10g000720 OS Sorghum bicolor GN Sb10g000720 PE 4 SV 1	19892.5		1.07251	0.07	0.13	0.85	0.96	0.06	1.04	0.06
C5XVD0	2	Putative uncharacterized protein Sb04g004040 OS Sorghum bicolor GN Sb04g004040 PE 4 SV 1	72.09	Sam_A	Sam_A	Sam_A	Sam_A	Sam_A
C5Z267	2	Putative uncharacterized protein Sb10g000700 OS Sorghum bicolor GN Sb10g000700 PE 4 SV 1	2821.84		1.34986	0.3	0.44	0.88	0.85	0.21	1.15	0.21
C6JSA7	2	Putative uncharacterized protein Sb0199s002020 Fragment OS Sorghum bicolor GN Sb0199s002020 PE 4 S	72.09	Sam_A	Sam_A	Sam_A	Sam_A	Sam_A
C5WW94	2	Putative uncharacterized protein Sb01g017380 OS Sorghum bicolor GN Sb01g017380 PE 3 SV 1	15781.8		0.960789	-0.04	0.23	0.42	1.02	0.11	0.98	0.11
C5WNX8	2	Putative uncharacterized protein Sb01g011310 OS Sorghum bicolor GN Sb01g011310 PE 3 SV 1	12429.2		0.612626	-0.49	0.17	0	1.24	0.08	0.76	0.08
C5X6E9	2	Putative uncharacterized protein Sb02g043840 OS Sorghum bicolor GN Sb02g043840 PE 3 SV 1	595.51	Sam_B	Sam_B	Sam_B	Sam_B	Sam_B
C5WNX7	2	Putative uncharacterized protein Sb01g011305 Fragment OS Sorghum bicolor GN Sb01g011305 PE 4 SV 1	2149.1	Sam_A	Sam_A	Sam_A	Sam_A	Sam_A
C5XU10	2	Putative uncharacterized protein Sb04g021960 OS Sorghum bicolor GN Sb04g021960 PE 4 SV 1	634.29	Sam_B	Sam_B	Sam_B	Sam_B	Sam_B
C5Z0B5	2	Phosphoglycerate kinase OS Sorghum bicolor GN Sb09g024340 PE 3 SV 1	99760.4		0.683861	-0.38	0.19	0	1.19	0.09	0.81	0.09
C5XM19	2	Putative uncharacterized protein Sb03g003390 OS Sorghum bicolor GN Sb03g003390 PE 4 SV 1	784.84	Sam_B	Sam_B	Sam_B	Sam_B	Sam_B
C5YUN5	2	Putative uncharacterized protein Sb09g006480 OS Sorghum bicolor GN Sb09g006480 PE 3 SV 1	700.34		2.05443	0.72	0.7	0.97	0.66	0.3	1.34	0.3
C5XIJ3	2	Putative uncharacterized protein Sb03g046340 OS Sorghum bicolor GN Sb03g046340 PE 4 SV 1	29933.2		0.980199	-0.02	0.13	0.39	1.01	0.07	0.99	0.07
A1E9R0	2	Photosystem II CP43 reaction center protein OS Sorghum bicolor GN psbC PE 3 SV 1	19127		1.29693	0.26	0.1	1	0.87	0.05	1.13	0.05
C5X1K7	2	Putative uncharacterized protein Sb01g021890 OS Sorghum bicolor GN Sb01g021890 PE 4 SV 1	2933.52		0.970446	-0.03	0.4	0.52	1.01	0.2	0.99	0.2
C5WT26	2	40S ribosomal protein S4 OS Sorghum bicolor GN Sb01g001850 PE 3 SV 1	2196.11	Sam_B	Sam_B	Sam_B	Sam_B	Sam_B
C5WSQ3	2	Putative uncharacterized protein Sb01g042650 OS Sorghum bicolor GN Sb01g042650 PE 3 SV 1	872.98	Sam_B	Sam_B	Sam_B	Sam_B	Sam_B
C5XE18	2	40S ribosomal protein SA OS Sorghum bicolor GN Sb02g039270 PE 3 SV 1	801.97		2.07508	0.73	0.39	1	0.65	0.17	1.35	0.17
C5X4Q0	2	Proteasome subunit beta type OS Sorghum bicolor GN Sb02g029260 PE 3 SV 1	1481.66	Sam_B	Sam_B	Sam_B	Sam_B	Sam_B
C5XDP0	2	Putative uncharacterized protein Sb02g025700 OS Sorghum bicolor GN Sb02g025700 PE 3 SV 1	810.71	Sam_B	Sam_B	Sam_B	Sam_B	Sam_B
A1E9Q9	2	Photosystem II D2 protein OS Sorghum bicolor GN psbD PE 3 SV 1	13989.4		1.1275	0.12	0.14	0.93	0.94	0.07	1.06	0.07
A1E9Q4	2	Photosystem II protein D1 OS Sorghum bicolor GN psbA PE 3 SV 1	18425.5		1.09417	0.09	0.16	0.81	0.96	0.08	1.04	0.08
C5XFC3	2	Putative uncharacterized protein Sb03g030100 OS Sorghum bicolor GN Sb03g030100 PE 3 SV 1	1303.32	Sam_A	Sam_A	Sam_A	Sam_A	Sam_A
RANDOM9805	2	Random Sequence 9805	72.09	Sam_A	Sam_A	Sam_A	Sam_A	Sam_A
C5YJG5	2	Putative uncharacterized protein Sb07g007610 OS Sorghum bicolor GN Sb07g007610 PE 3 SV 1	431.58	Sam_B	Sam_B	Sam_B	Sam_B	Sam_B
C5YCZ2	2	Elongation factor G chloroplastic OS Sorghum bicolor GN Sb06g023840 PE 3 SV 1	3318.39		1.43333	0.36	0.29	1	0.82	0.14	1.18	0.14
C5XE07	2	Putative uncharacterized protein Sb02g039166 OS Sorghum bicolor GN Sb02g039166 PE 3 SV 1	1013		0.612626	-0.49	0.47	0.02	1.23	0.22	0.77	0.22
C5YSY6	2	Putative uncharacterized protein Sb08g022740 OS Sorghum bicolor GN Sb08g022740 PE 4 SV 1	749.3		1.58407	0.46	0.86	0.86	0.79	0.39	1.21	0.39
C5XQH5	2	Putative uncharacterized protein Sb03g040430 OS Sorghum bicolor GN Sb03g040430 PE 4 SV 1	35.77		1.41907	0.35	0.48	0.92	0.83	0.22	1.17	0.22
C5XTN5	1	Putative uncharacterized protein Sb04g035040 OS Sorghum bicolor GN Sb04g035040 PE 3 SV 1	23.47	Sam_B	Sam_B	Sam_B	Sam_B	Sam_B
C5XGU1	2	Putative uncharacterized protein Sb03g031520 OS Sorghum bicolor GN Sb03g031520 PE 4 SV 1	236.29	Sam_A	Sam_A	Sam_A	Sam_A	Sam_A
C5X9I8	2	Putative uncharacterized protein Sb02g002960 OS Sorghum bicolor GN Sb02g002960 PE 4 SV 1	4050.91		0.19593	-1.63	1.16	0	1.64	0.32	0.36	0.32
C5XX52	2	Glyceraldehyde 3 phosphate dehydrogenase OS Sorghum bicolor GN Sb04g025120 PE 3 SV 1	83280.8		0.951229	-0.05	0.13	0.23	1.02	0.07	0.98	0.07
C5Y8T1	2	Putative uncharacterized protein Sb06g017360 OS Sorghum bicolor GN Sb06g017360 PE 4 SV 1	977.16	Sam_A	Sam_A	Sam_A	Sam_A	Sam_A
C5XFB9	2	Putative uncharacterized protein Sb03g030060 OS Sorghum bicolor GN Sb03g030060 PE 3 SV 1	711		1.91554	0.65	0.58	0.98	0.69	0.24	1.31	0.24
C5YY31	2	Putative uncharacterized protein Sb09g000750 OS Sorghum bicolor GN Sb09g000750 PE 3 SV 1	13998		1.07251	0.07	0.2	0.79	0.96	0.1	1.04	0.1
C5WT08	2	Putative uncharacterized protein Sb01g001650 OS Sorghum bicolor GN Sb01g001650 PE 3 SV 1	1018.99		1.40495	0.34	0.73	0.83	0.84	0.32	1.16	0.32
C5WPI5	2	Putative uncharacterized protein Sb01g011570 OS Sorghum bicolor GN Sb01g011570 PE 4 SV 1	1375.81	Sam_A	Sam_A	Sam_A	Sam_A	Sam_A
C5X861	2	Putative uncharacterized protein Sb02g018650 OS Sorghum bicolor GN Sb02g018650 PE 4 SV 1	3271.83		0.99005	-0.01	0.44	0.45	1	0.22	1	0.22
C5XGT6	2	ATP synthase subunit beta OS Sorghum bicolor GN Sb03g031470 PE 3 SV 1	13616.5		1.15027	0.14	0.14	0.97	0.93	0.07	1.07	0.07
C5XJZ3	2	Putative uncharacterized protein Sb03g034200 OS Sorghum bicolor GN Sb03g034200 PE 4 SV 1	4072.87		1.50682	0.41	0.18	1	0.8	0.08	1.2	0.08
C5WNU9	2	Lipoxygenase OS Sorghum bicolor GN Sb01g011050 PE 3 SV 1	710.27	Sam_B	Sam_B	Sam_B	Sam_B	Sam_B
C5YI35	2	Proteasome subunit beta type OS Sorghum bicolor GN Sb07g026360 PE 3 SV 1	107.98	Sam_B	Sam_B	Sam_B	Sam_B	Sam_B
C5XP45	2	Histone H2B OS Sorghum bicolor GN Sb03g039310 PE 3 SV 1	11918.6		1.85893	0.62	0.28	1	0.7	0.13	1.3	0.13
C5WVT9	2	Putative uncharacterized protein Sb01g045320 OS Sorghum bicolor GN Sb01g045320 PE 4 SV 1	1459.98	Sam_A	Sam_A	Sam_A	Sam_A	Sam_A
C5YCX2	2	Putative uncharacterized protein Sb06g023630 OS Sorghum bicolor GN Sb06g023630 PE 4 SV 1	1919.56	Sam_A	Sam_A	Sam_A	Sam_A	Sam_A
C5YT85	2	Putative uncharacterized protein Sb08g005260 OS Sorghum bicolor GN Sb08g005260 PE 4 SV 1	60164.6		0.398519	-0.92	0.19	0	1.43	0.08	0.57	0.08
C5YBE9	2	Putative uncharacterized protein Sb06g021240 OS Sorghum bicolor GN Sb06g021240 PE 4 SV 1	4143.23	Sam_A	Sam_A	Sam_A	Sam_A	Sam_A
C5YBE8	2	Putative uncharacterized protein Sb06g021230 OS Sorghum bicolor GN Sb06g021230 PE 4 SV 1	686.58	Sam_A	Sam_A	Sam_A	Sam_A	Sam_A
C5XWR4	2	Putative uncharacterized protein Sb04g038330 OS Sorghum bicolor GN Sb04g038330 PE 3 SV 1	28.01	Sam_B	Sam_B	Sam_B	Sam_B	Sam_B
C5X054	2	Putative uncharacterized protein Sb01g007370 OS Sorghum bicolor GN Sb01g007370 PE 3 SV 1	917.19	Sam_B	Sam_B	Sam_B	Sam_B	Sam_B
RANDOM30480	2	Random Sequence 30480	12.64	Sam_B	Sam_B	Sam_B	Sam_B	Sam_B
C5Z3D3	2	Putative uncharacterized protein Sb10g002250 OS Sorghum bicolor GN Sb10g002250 PE 4 SV 1	1384.75	Sam_B	Sam_B	Sam_B	Sam_B	Sam_B
C5Z3D2	2	Putative uncharacterized protein Sb10g002240 OS Sorghum bicolor GN Sb10g002240 PE 3 SV 1	284.53	Sam_B	Sam_B	Sam_B	Sam_B	Sam_B
C5Y3X7	2	Putative uncharacterized protein Sb05g021020 OS Sorghum bicolor GN Sb05g021020 PE 3 SV 1	7323.55		1.40495	0.34	0.21	0.99	0.83	0.1	1.17	0.1
C5XBY1	2	Putative uncharacterized protein Sb02g005440 OS Sorghum bicolor GN Sb02g005440 PE 3 SV 1	88.33	Sam_B	Sam_B	Sam_B	Sam_B	Sam_B
C5WW48	2	Putative uncharacterized protein Sb01g004260 OS Sorghum bicolor GN Sb01g004260 PE 3 SV 1	3335.98	Sam_B	Sam_B	Sam_B	Sam_B	Sam_B
C5WW47	2	Putative uncharacterized protein Sb01g004250 OS Sorghum bicolor GN Sb01g004250 PE 3 SV 1	2717.28	Sam_B	Sam_B	Sam_B	Sam_B	Sam_B
C5Z216	2	Putative uncharacterized protein Sb10g000230 OS Sorghum bicolor GN Sb10g000230 PE 4 SV 1	81145.2		0.444858	-0.81	0.07	0	1.39	0.03	0.61	0.03
C5WPG1	2	Putative uncharacterized protein Sb01g039550 OS Sorghum bicolor GN Sb01g039550 PE 4 SV 1	3.65	Sam_A	Sam_A	Sam_A	Sam_A	Sam_A
C5YSV2	2	Putative uncharacterized protein Sb08g022490 OS Sorghum bicolor GN Sb08g022490 PE 4 SV 1	11160.9	Sam_A	Sam_A	Sam_A	Sam_A	Sam_A
C5YHP9	2	Purple acid phosphatase OS Sorghum bicolor GN Sb07g025980 PE 3 SV 1	921.69	Sam_B	Sam_B	Sam_B	Sam_B	Sam_B
C5X9F7	2	Putative uncharacterized protein Sb02g002690 OS Sorghum bicolor GN Sb02g002690 PE 4 SV 1	70580.9		0.763379	-0.27	0.16	0	1.13	0.08	0.87	0.08
C5Y8Q1	2	Putative uncharacterized protein Sb06g017080 OS Sorghum bicolor GN Sb06g017080 PE 3 SV 1	1936.5		0.418952	-0.87	0.62	0.02	1.4	0.28	0.6	0.28
C5Z3C9	2	Putative uncharacterized protein Sb10g002220 OS Sorghum bicolor GN Sb10g002220 PE 4 SV 1	11664.6		1.19722	0.18	0.15	0.99	0.91	0.07	1.09	0.07
C5Z6I5	2	Putative uncharacterized protein Sb10g007226 Fragment OS Sorghum bicolor GN Sb10g007226 PE 4 SV 1	104.29	Sam_B	Sam_B	Sam_B	Sam_B	Sam_B
C5YKV0	2	Putative uncharacterized protein Sb07g020190 OS Sorghum bicolor GN Sb07g020190 PE 3 SV 1	63.34	Sam_A	Sam_A	Sam_A	Sam_A	Sam_A
C5XIE3	2	Putative uncharacterized protein Sb03g033210 OS Sorghum bicolor GN Sb03g033210 PE 4 SV 1	37.56		0.267135	-1.32	0.77	0	1.56	0.27	0.44	0.27
C5WPF7	2	Putative uncharacterized protein Sb01g039530 OS Sorghum bicolor GN Sb01g039530 PE 3 SV 1	11174.4		1.15027	0.14	0.18	0.93	0.93	0.09	1.07	0.09
Q84LQ5	2	Malic enzyme OS Sorghum bicolor GN Sb03g003230 PE 2 SV 1	16979.2		1.47698	0.39	0.16	1	0.81	0.08	1.19	0.08
C5WPF5	2	Putative uncharacterized protein Sb01g039510 OS Sorghum bicolor GN Sb01g039510 PE 3 SV 1	492.9	Sam_B	Sam_B	Sam_B	Sam_B	Sam_B
C5WPF3	2	Putative uncharacterized protein Sb01g039500 OS Sorghum bicolor GN Sb01g039500 PE 3 SV 1	146.55		5.00281	1.61	1.34	0.99	0.38	0.39	1.62	0.39
C5WYX6	2	Putative uncharacterized protein Sb01g019770 OS Sorghum bicolor GN Sb01g047680 PE 3 SV 1	1823.07	Sam_B	Sam_B	Sam_B	Sam_B	Sam_B
C5X1F2	2	Putative uncharacterized protein Sb01g021470 OS Sorghum bicolor GN Sb01g021470 PE 4 SV 1	354.86	Sam_A	Sam_A	Sam_A	Sam_A	Sam_A
C5WPF1	2	Putative uncharacterized protein Sb01g039480 OS Sorghum bicolor GN Sb01g039480 PE 3 SV 1	492.9	Sam_B	Sam_B	Sam_B	Sam_B	Sam_B
C5XAE4	2	Putative uncharacterized protein Sb02g004110 OS Sorghum bicolor GN Sb02g004110 PE 3 SV 1	4758.08	Sam_B	Sam_B	Sam_B	Sam_B	Sam_B
C5XJW7	2	Putative uncharacterized protein Sb03g013850 OS Sorghum bicolor GN Sb03g013850 PE 4 SV 1	141895		1.37713	0.32	0.1	1	0.84	0.05	1.16	0.05
C5YSU3	2	Putative uncharacterized protein Sb08g004880 OS Sorghum bicolor GN Sb08g004880 PE 3 SV 1	666.71		0.951229	-0.05	1.05	0.5	1.02	0.48	0.98	0.48
C5YT63	2	Putative uncharacterized protein Sb08g005066 Fragment OS Sorghum bicolor GN Sb08g005066 PE 4 SV 1	31.3	Sam_B	Sam_B	Sam_B	Sam_B	Sam_B
C5WQX5	2	Putative uncharacterized protein Sb01g041040 OS Sorghum bicolor GN Sb01g041040 PE 3 SV 1	2221.06		1.36343	0.31	0.59	0.85	0.85	0.28	1.15	0.28
C5X9E4	2	Putative uncharacterized protein Sb02g034370 OS Sorghum bicolor GN Sb02g034370 PE 4 SV 1	741.49	Sam_B	Sam_B	Sam_B	Sam_B	Sam_B
C5Z6H7	2	Putative uncharacterized protein Sb10g007180 OS Sorghum bicolor GN Sb10g007180 PE 4 SV 1	60125.8		0.143704	-1.94	0.38	0	1.74	0.09	0.26	0.09
C5WVQ9	2	Putative uncharacterized protein Sb01g045000 OS Sorghum bicolor GN Sb01g045000 PE 3 SV 1	55.03	Sam_B	Sam_B	Sam_B	Sam_B	Sam_B
C5WPE7	2	Putative uncharacterized protein Sb01g039440 OS Sorghum bicolor GN Sb01g039440 PE 3 SV 1	387.12	Sam_B	Sam_B	Sam_B	Sam_B	Sam_B
C5XK79	2	Putative uncharacterized protein Sb03g034970 OS Sorghum bicolor GN Sb03g034970 PE 4 SV 1	678.75	Sam_B	Sam_B	Sam_B	Sam_B	Sam_B
C5WPE1	2	Putative uncharacterized protein Sb01g039390 OS Sorghum bicolor GN Sb01g039390 PE 3 SV 1	3398.53		1.44773	0.37	0.38	0.95	0.82	0.18	1.18	0.18
C5X7Q2	2	Putative uncharacterized protein Sb02g032250 OS Sorghum bicolor GN Sb02g032250 PE 4 SV 1	10865.6		1.2214	0.2	0.2	0.98	0.9	0.1	1.1	0.1
C5XAD3	2	Putative uncharacterized protein Sb02g004000 OS Sorghum bicolor GN Sb02g004000 PE 4 SV 1	11455.8		0.506617	-0.68	0.23	0	1.33	0.1	0.67	0.1
C5Z1N1	2	Putative uncharacterized protein Sb10g012150 OS Sorghum bicolor GN Sb10g012150 PE 3 SV 1	320.78	Sam_A	Sam_A	Sam_A	Sam_A	Sam_A
C5YZA1	2	Putative uncharacterized protein Sb09g022580 OS Sorghum bicolor GN Sb09g022580 PE 3 SV 1	12989	Sam_B	Sam_B	Sam_B	Sam_B	Sam_B
C5YHN8	2	Putative uncharacterized protein Sb07g025880 OS Sorghum bicolor GN Sb07g025880 PE 4 SV 1	12.64	Sam_B	Sam_B	Sam_B	Sam_B	Sam_B
C5YXM9	2	Putative uncharacterized protein Sb09g019720 OS Sorghum bicolor GN Sb09g019720 PE 4 SV 1	3451.4		0.618783	-0.48	0.43	0.02	1.23	0.22	0.77	0.22
C5WXD2	2	Putative uncharacterized protein Sb01g018450 OS Sorghum bicolor GN Sb01g018450 PE 4 SV 1	828.46	Sam_B	Sam_B	Sam_B	Sam_B	Sam_B
C5Z3A0	2	Putative uncharacterized protein Sb10g001940 OS Sorghum bicolor GN Sb10g001940 PE 4 SV 1	7472.43	Sam_A	Sam_A	Sam_A	Sam_A	Sam_A
C5XS63	2	Putative uncharacterized protein Sb04g000830 OS Sorghum bicolor GN Sb04g000830 PE 4 SV 1	682.87	Sam_B	Sam_B	Sam_B	Sam_B	Sam_B
Q1KSB0	2	Aconitate hydratase OS Sorghum bicolor GN Sb01g047850 PE 3 SV 1	1626.73		0.932394	-0.07	0.31	0.34	1.03	0.16	0.97	0.16
C5YFZ6	2	Putative uncharacterized protein Sb06g016090 OS Sorghum bicolor GN Sb06g016090 PE 4 SV 1	719.04	Sam_A	Sam_A	Sam_A	Sam_A	Sam_A
C6JS99	2	Putative uncharacterized protein Sb0183s002020 OS Sorghum bicolor GN Sb0183s002020 PE 3 SV 1	72.09	Sam_A	Sam_A	Sam_A	Sam_A	Sam_A
C5YVY9	2	60S ribosomal protein L13 OS Sorghum bicolor GN Sb09g028960 PE 3 SV 1	1767.9	Sam_B	Sam_B	Sam_B	Sam_B	Sam_B
C5XH09	2	Putative uncharacterized protein Sb03g044730 OS Sorghum bicolor GN Sb03g044730 PE 4 SV 1	2064.78	Sam_B	Sam_B	Sam_B	Sam_B	Sam_B
C5YVY7	2	Putative uncharacterized protein Sb09g028940 OS Sorghum bicolor GN Sb09g028940 PE 4 SV 1	1109.04		0.453845	-0.79	0.91	0.06	1.36	0.38	0.64	0.38
C5Z4S4	2	Acyl coenzyme A oxidase OS Sorghum bicolor GN Sb10g004260 PE 3 SV 1	497.37	Sam_B	Sam_B	Sam_B	Sam_B	Sam_B
RANDOM21999	2	Random Sequence 21999	72.09	Sam_A	Sam_A	Sam_A	Sam_A	Sam_A
C5X377	2	Putative uncharacterized protein Sb02g040260 OS Sorghum bicolor GN Sb02g040260 PE 4 SV 1	2444.29	Sam_B	Sam_B	Sam_B	Sam_B	Sam_B
C5WXC8	2	Alpha galactosidase OS Sorghum bicolor GN Sb01g018410 PE 3 SV 1	790.25	Sam_A	Sam_A	Sam_A	Sam_A	Sam_A
C5Z6F8	2	Putative uncharacterized protein Sb10g007010 OS Sorghum bicolor GN Sb10g007010 PE 3 SV 1	1166.99	Sam_B	Sam_B	Sam_B	Sam_B	Sam_B
C5WNP1	2	Putative uncharacterized protein Sb01g050620 OS Sorghum bicolor GN Sb01g050620 PE 3 SV 1	121.3	Sam_B	Sam_B	Sam_B	Sam_B	Sam_B
C5XBU3	2	Peptidyl prolyl cis trans isomerase OS Sorghum bicolor GN Sb02g005160 PE 4 SV 1	1491.19		0.267135	-1.32	1.56	0.07	1.52	0.5	0.48	0.5
C5XS54	2	Putative uncharacterized protein Sb04g033580 OS Sorghum bicolor GN Sb04g033580 PE 4 SV 1	643.66	Sam_B	Sam_B	Sam_B	Sam_B	Sam_B
C5Y6Z4	0	Putative uncharacterized protein Sb05g025470 OS Sorghum bicolor GN Sb05g025470 PE 4 SV 1	2.35	Sam_B	Sam_B	Sam_B	Sam_B	Sam_B
C5WPC6	2	Putative uncharacterized protein Sb01g039270 OS Sorghum bicolor GN Sb01g039270 PE 3 SV 1	4662.81		0.57695	-0.55	0.25	0	1.27	0.12	0.73	0.12
C5X4I5	2	Putative uncharacterized protein Sb02g028690 OS Sorghum bicolor GN Sb02g028690 PE 4 SV 1	169.43	Sam_B	Sam_B	Sam_B	Sam_B	Sam_B
C5WYU7	2	Putative uncharacterized protein Sb01g047440 OS Sorghum bicolor GN Sb01g047440 PE 3 SV 1	63.34	Sam_A	Sam_A	Sam_A	Sam_A	Sam_A
C5WPC3	2	Histone H2A OS Sorghum bicolor GN Sb01g039240 PE 3 SV 1	7924.25	Sam_B	Sam_B	Sam_B	Sam_B	Sam_B
C5WW05	2	Putative uncharacterized protein Sb01g003870 OS Sorghum bicolor GN Sb01g003870 PE 4 SV 1	571.22	Sam_A	Sam_A	Sam_A	Sam_A	Sam_A
C5XJT8	2	Putative uncharacterized protein Sb03g013630 OS Sorghum bicolor GN Sb03g013630 PE 3 SV 1	1073.54		0.932394	-0.07	1.37	0.46	1.03	0.55	0.97	0.55
C5WZ62	2	Putative uncharacterized protein Sb01g006650 OS Sorghum bicolor GN Sb01g006650 PE 3 SV 1	110.08	Sam_B	Sam_B	Sam_B	Sam_B	Sam_B
C5Y5G7	2	Putative uncharacterized protein Sb05g023220 OS Sorghum bicolor GN Sb05g023220 PE 4 SV 1	5693.03		0.386741	-0.95	0.35	0	1.44	0.14	0.56	0.14
C5YW90	2	Putative uncharacterized protein Sb09g016170 OS Sorghum bicolor GN Sb09g016170 PE 4 SV 1	863.48	Sam_B	Sam_B	Sam_B	Sam_B	Sam_B
Q38JE6	2	Putative uncharacterized protein Sb04g025860 OS Sorghum bicolor GN TIL 1 PE 2 SV 1	918.63	Sam_B	Sam_B	Sam_B	Sam_B	Sam_B
C5XC52	2	Putative uncharacterized protein Sb02g024220 OS Sorghum bicolor GN Sb02g024220 PE 3 SV 1	1323.43		0.740818	-0.3	0.51	0.14	1.15	0.25	0.85	0.25
C5XLG2	2	Putative uncharacterized protein Sb03g020200 OS Sorghum bicolor GN Sb03g020200 PE 3 SV 1	4559	Sam_A	Sam_A	Sam_A	Sam_A	Sam_A
C5Z529	2	Putative uncharacterized protein Sb10g022570 OS Sorghum bicolor GN Sb10g022570 PE 4 SV 1	1203.14		2.85765	1.05	0.48	1	0.52	0.18	1.48	0.18
RANDOM7480	2	Random Sequence 7480	12.64	Sam_B	Sam_B	Sam_B	Sam_B	Sam_B
C5YPK6	2	Nucleoside diphosphate kinase OS Sorghum bicolor GN Sb08g017600 PE 3 SV 1	1064.42	Sam_B	Sam_B	Sam_B	Sam_B	Sam_B
C5X4H2	2	Putative uncharacterized protein Sb02g028570 OS Sorghum bicolor GN Sb02g028570 PE 3 SV 1	148.08		1.78604	0.58	1.19	0.87	0.74	0.48	1.26	0.48
C5X7N2	2	Putative uncharacterized protein Sb02g032090 OS Sorghum bicolor GN Sb02g032090 PE 4 SV 1	8152.28		0.241714	-1.42	0.26	0	1.61	0.09	0.39	0.09
C5YVW5	2	Putative uncharacterized protein Sb09g028720 OS Sorghum bicolor GN Sb09g028720 PE 4 SV 1	26204.1		0.367879	-1	0.16	0	1.46	0.06	0.54	0.06
C5XJS6	2	Putative uncharacterized protein Sb03g013530 OS Sorghum bicolor GN Sb03g013530 PE 3 SV 1	609.25	Sam_B	Sam_B	Sam_B	Sam_B	Sam_B
C5YT23	2	Putative uncharacterized protein Sb08g023070 OS Sorghum bicolor GN Sb08g023070 PE 3 SV 1	128.98	Sam_B	Sam_B	Sam_B	Sam_B	Sam_B
C5YHK9	2	Putative uncharacterized protein Sb07g025680 OS Sorghum bicolor GN Sb07g025680 PE 3 SV 1	13158.1		1.76827	0.57	0.17	1	0.72	0.08	1.28	0.08
C5X9A9	2	Putative uncharacterized protein Sb02g034040 OS Sorghum bicolor GN Sb02g034040 PE 4 SV 1	1084.92	Sam_B	Sam_B	Sam_B	Sam_B	Sam_B
C5WXA8	2	Putative uncharacterized protein Sb01g018230 OS Sorghum bicolor GN Sb01g018230 PE 4 SV 1	1967.35	Sam_B	Sam_B	Sam_B	Sam_B	Sam_B
RANDOM2931	2	Random Sequence 2931	72.09	Sam_A	Sam_A	Sam_A	Sam_A	Sam_A
C5WQT0	2	40S ribosomal protein S3a OS Sorghum bicolor GN Sb01g040570 PE 3 SV 1	779.54		2.22554	0.8	0.82	0.97	0.64	0.36	1.36	0.36
C5YHK1	2	Putative uncharacterized protein Sb07g025610 OS Sorghum bicolor GN Sb07g025610 PE 4 SV 1	101.72	Sam_A	Sam_A	Sam_A	Sam_A	Sam_A
C5YG87	0	Putative uncharacterized protein Sb06g029220 OS Sorghum bicolor GN Sb06g029220 PE 4 SV 1	1.81	Sam_B	Sam_B	Sam_B	Sam_B	Sam_B
C5X7M6	2	Putative uncharacterized protein Sb02g032062 Fragment OS Sorghum bicolor GN Sb02g032062 PE 4 SV 1	725.16	Sam_B	Sam_B	Sam_B	Sam_B	Sam_B
C5YFW4	1	Putative uncharacterized protein Sb06g015660 OS Sorghum bicolor GN Sb06g015660 PE 4 SV 1	32.08	Sam_B	Sam_B	Sam_B	Sam_B	Sam_B
C5YSP7	2	Fructose bisphosphate aldolase OS Sorghum bicolor GN Sb08g004500 PE 3 SV 1	47241.7		1.33643	0.29	0.12	1	0.85	0.06	1.15	0.06
C5YFW2	2	Putative uncharacterized protein Sb06g015650 OS Sorghum bicolor GN Sb06g015650 PE 4 SV 1	657.39	Sam_B	Sam_B	Sam_B	Sam_B	Sam_B
C5X7M3	2	Putative uncharacterized protein Sb02g032040 OS Sorghum bicolor GN Sb02g032040 PE 4 SV 1	42779.5		0.375311	-0.98	0.13	0	1.45	0.05	0.55	0.05
C5Z876	2	Putative uncharacterized protein Sb10g027590 OS Sorghum bicolor GN Sb10g027590 PE 3 SV 1	2400.53		1.23368	0.21	0.64	0.7	0.9	0.34	1.1	0.34
C5Z7V6	2	60S ribosomal protein L27 OS Sorghum bicolor GN Sb10g027330 PE 3 SV 1	3279.51	Sam_B	Sam_B	Sam_B	Sam_B	Sam_B
C5YMD2	2	Putative uncharacterized protein Sb07g001680 OS Sorghum bicolor GN Sb07g001680 PE 4 SV 1	1315.48	Sam_B	Sam_B	Sam_B	Sam_B	Sam_B
C5YMD1	2	Putative uncharacterized protein Sb07g001670 OS Sorghum bicolor GN Sb07g001670 PE 3 SV 1	1291.15		0.177284	-1.73	1.53	0	1.63	0.37	0.37	0.37
C5WNM7	2	Putative uncharacterized protein Sb01g038810 OS Sorghum bicolor GN Sb01g038810 PE 3 SV 1	2221.97	Sam_B	Sam_B	Sam_B	Sam_B	Sam_B
RANDOM2922	2	Random Sequence 2922	76.95	Sam_B	Sam_B	Sam_B	Sam_B	Sam_B
C5XLE8	2	Putative uncharacterized protein Sb03g020131 Fragment OS Sorghum bicolor GN Sb03g020131 PE 4 SV 1	9470.73	Sam_B	Sam_B	Sam_B	Sam_B	Sam_B
C5XRQ7	2	Fructose bisphosphate aldolase OS Sorghum bicolor GN Sb04g019020 PE 3 SV 1	3404.05	Sam_B	Sam_B	Sam_B	Sam_B	Sam_B
C5YXI1	2	Putative uncharacterized protein Sb09g019290 OS Sorghum bicolor GN Sb09g019290 PE 4 SV 1	12.64	Sam_B	Sam_B	Sam_B	Sam_B	Sam_B
C5YMC5	2	Putative uncharacterized protein Sb07g001620 OS Sorghum bicolor GN Sb07g001620 PE 3 SV 1	354.19	Sam_A	Sam_A	Sam_A	Sam_A	Sam_A
C5X7L1	2	Putative uncharacterized protein Sb02g031930 OS Sorghum bicolor GN Sb02g031930 PE 4 SV 1	6676.69	Sam_B	Sam_B	Sam_B	Sam_B	Sam_B
C5WZ31	2	Putative uncharacterized protein Sb01g006370 OS Sorghum bicolor GN Sb01g006370 PE 4 SV 1	12994.4		3.03436	1.11	0.28	1	0.5	0.1	1.5	0.1
C5XWJ8	2	Elongation factor Tu OS Sorghum bicolor GN Sb04g024850 PE 3 SV 1	14948		1.66529	0.51	0.17	1	0.75	0.08	1.25	0.08
C5Y5D6	2	Putative uncharacterized protein Sb05g022960 OS Sorghum bicolor GN Sb05g022960 PE 4 SV 1	1922.68	Sam_A	Sam_A	Sam_A	Sam_A	Sam_A
C5XTD4	2	Putative uncharacterized protein Sb04g021540 OS Sorghum bicolor GN Sb04g021540 PE 4 SV 1	119.39	Sam_B	Sam_B	Sam_B	Sam_B	Sam_B
C5WNL8	2	Putative uncharacterized protein Sb01g038760 OS Sorghum bicolor GN Sb01g038760 PE 3 SV 1	3121.95		0.367879	-1	0.4	0	1.46	0.15	0.54	0.15
C5WQR6	2	Putative uncharacterized protein Sb01g028150 OS Sorghum bicolor GN Sb01g028150 PE 4 SV 1	2851.65		0.379083	-0.97	0.39	0	1.44	0.16	0.56	0.16
C5YL07	2	Putative uncharacterized protein Sb07g020650 OS Sorghum bicolor GN Sb07g020650 PE 3 SV 1	667.38		2.2705	0.82	0.78	0.97	0.63	0.34	1.37	0.34
C5X695	2	Triosephosphate isomerase OS Sorghum bicolor GN Sb02g031030 PE 3 SV 1	47804.9		1.39097	0.33	0.08	1	0.84	0.04	1.16	0.04
C5YUB8	2	Putative uncharacterized protein Sb09g005960 OS Sorghum bicolor GN Sb09g005960 PE 4 SV 1	2301		2.29332	0.83	0.3	1	0.61	0.13	1.39	0.13
C5Z6B7	2	Putative uncharacterized protein Sb10g006650 OS Sorghum bicolor GN Sb10g006650 PE 4 SV 1	1237.21		0.522046	-0.65	1.16	0.11	1.29	0.52	0.71	0.52
C5XF87	2	Ketol acid reductoisomerase OS Sorghum bicolor GN Sb03g029720 PE 3 SV 1	391.61		0.67032	-0.4	0.44	0.09	1.19	0.21	0.81	0.21
C5Y416	2	Putative uncharacterized protein Sb05g002010 OS Sorghum bicolor GN Sb05g002010 PE 4 SV 1	1707.17	Sam_B	Sam_B	Sam_B	Sam_B	Sam_B
C5YFU9	2	Putative uncharacterized protein Sb06g015570 OS Sorghum bicolor GN Sb06g015570 PE 4 SV 1	675.66	Sam_A	Sam_A	Sam_A	Sam_A	Sam_A
C5XS12	2	Putative uncharacterized protein Sb04g033210 OS Sorghum bicolor GN Sb04g033210 PE 4 SV 1	847.42		0.860708	-0.15	0.78	0.38	1.07	0.37	0.93	0.37
C5WZ25	2	Putative uncharacterized protein Sb01g006310 OS Sorghum bicolor GN Sb01g006310 PE 3 SV 1	2226.55	Sam_B	Sam_B	Sam_B	Sam_B	Sam_B
C5WVK2	2	Peroxidase OS Sorghum bicolor GN Sb01g031740 PE 3 SV 1	45.7	Sam_A	Sam_A	Sam_A	Sam_A	Sam_A
C5YD00	2	Putative uncharacterized protein Sb06g023900 OS Sorghum bicolor GN Sb06g023900 PE 4 SV 1	2819.87		0.843665	-0.17	0.38	0.22	1.09	0.19	0.91	0.19
C5XJP7	2	Putative uncharacterized protein Sb03g000950 OS Sorghum bicolor GN Sb03g000950 PE 3 SV 1	1634.86	Sam_B	Sam_B	Sam_B	Sam_B	Sam_B
C5YW53	2	Putative uncharacterized protein Sb09g014430 OS Sorghum bicolor GN Sb09g014430 PE 3 SV 1	1760.36		1.13883	0.13	0.33	0.75	0.93	0.16	1.07	0.16
C5X326	2	Peroxidase OS Sorghum bicolor GN Sb02g027330 PE 3 SV 1	2485.12	Sam_A	Sam_A	Sam_A	Sam_A	Sam_A
C5XTC1	2	Putative uncharacterized protein Sb04g021410 OS Sorghum bicolor GN Sb04g021410 PE 3 SV 1	449.99		0.394554	-0.93	1.11	0.01	1.41	0.35	0.59	0.35
C5YHH7	2	Zingiberene synthase OS Sorghum bicolor GN TPS1 PE 1 SV 2	231.75	Sam_A	Sam_A	Sam_A	Sam_A	Sam_A
RANDOM23317	2	Random Sequence 23317	104.29	Sam_B	Sam_B	Sam_B	Sam_B	Sam_B
C5X685	2	Histone H2A OS Sorghum bicolor GN Sb02g030950 PE 3 SV 1	8179.71	Sam_B	Sam_B	Sam_B	Sam_B	Sam_B
C5YNT6	2	Putative uncharacterized protein Sb08g015270 OS Sorghum bicolor GN Sb08g015270 PE 3 SV 1	946.97		1.93479	0.66	0.65	0.98	0.69	0.28	1.31	0.28
C5YXG6	2	Ribosomal protein OS Sorghum bicolor GN Sb09g019170 PE 3 SV 1	2453.33		1.33643	0.29	0.37	0.89	0.86	0.18	1.14	0.18
RANDOM6361	2	Random Sequence 6361	72.09	Sam_A	Sam_A	Sam_A	Sam_A	Sam_A
RANDOM20064	1	Random Sequence 20064	1.52	Sam_A	Sam_A	Sam_A	Sam_A	Sam_A
C5YQZ1	2	Putative uncharacterized protein Sb08g020055 Fragment OS Sorghum bicolor GN Sb08g020055 PE 4 SV 1	1018.59	Sam_B	Sam_B	Sam_B	Sam_B	Sam_B
C5Y767	2	Peptidyl prolyl cis trans isomerase Fragment OS Sorghum bicolor GN Sb05g006354 PE 4 SV 1	335.84	Sam_A	Sam_A	Sam_A	Sam_A	Sam_A
C5XF70	2	Malate dehydrogenase OS Sorghum bicolor GN Sb03g029570 PE 3 SV 1	4532.72		0.543351	-0.61	0.33	0	1.29	0.14	0.71	0.14
RANDOM16233	2	Random Sequence 16233	76.95	Sam_B	Sam_B	Sam_B	Sam_B	Sam_B
RANDOM12339	0	Random Sequence 12339	0.52	Sam_A	Sam_A	Sam_A	Sam_A	Sam_A
C5YFT4	2	Putative uncharacterized protein Sb06g015440 OS Sorghum bicolor GN Sb06g015440 PE 3 SV 1	2483.03		0.818731	-0.2	1.1	0.38	1.09	0.5	0.91	0.5
C5YSM6	2	Putative uncharacterized protein Sb08g004300 OS Sorghum bicolor GN Sb08g004300 PE 4 SV 1	769.81		4.34924	1.47	0.65	1	0.39	0.2	1.61	0.2
C5WVJ1	2	Putative uncharacterized protein Sb01g031660 OS Sorghum bicolor GN Sb01g031660 PE 4 SV 1	2616.12		1.39097	0.33	0.27	1	0.84	0.13	1.16	0.13
C5WZ12	2	Putative uncharacterized protein Sb01g048010 OS Sorghum bicolor GN Sb01g048010 PE 3 SV 1	946.83		2.48432	0.91	0.66	1	0.58	0.26	1.42	0.26
C5Z7S4	2	Putative uncharacterized protein Sb10g027040 OS Sorghum bicolor GN Sb10g027040 PE 4 SV 1	1007.91	Sam_A	Sam_A	Sam_A	Sam_A	Sam_A
C5XGI3	2	Putative uncharacterized protein Sb03g010350 OS Sorghum bicolor GN Sb03g010350 PE 3 SV 1	3168.21	Sam_B	Sam_B	Sam_B	Sam_B	Sam_B
C6JS30	2	Probable bifunctional methylthioribulose 1 phosphate dehydratase enolase phosphatase E1 OS Sorghum b	930.48	Sam_B	Sam_B	Sam_B	Sam_B	Sam_B
C5XN64	2	Putative uncharacterized protein Sb03g037820 OS Sorghum bicolor GN Sb03g037820 PE 4 SV 1	72.09	Sam_A	Sam_A	Sam_A	Sam_A	Sam_A
C5XK02	2	Malic enzyme OS Sorghum bicolor GN Sb03g034280 PE 3 SV 1	5838.76		0.588605	-0.53	0.26	0.01	1.26	0.12	0.74	0.12
C5Y3N7	2	Putative uncharacterized protein Sb05g001680 OS Sorghum bicolor GN Sb05g001680 PE 3 SV 1	3700.43		0.588605	-0.53	1	0.18	1.24	0.44	0.76	0.44
C5XEU2	2	Putative uncharacterized protein Sb03g042604 OS Sorghum bicolor GN Sb03g042604 PE 3 SV 1	796.09		3.15819	1.15	1.13	0.99	0.51	0.37	1.49	0.37
C5WLV9	2	Glucose 1 phosphate adenylyltransferase OS Sorghum bicolor GN Sb01g008940 PE 3 SV 1	1648.14		1.10517	0.1	0.33	0.7	0.95	0.17	1.05	0.17
C5Y3N5	2	Putative uncharacterized protein Sb05g001670 OS Sorghum bicolor GN Sb05g001670 PE 4 SV 1	1344.35	Sam_A	Sam_A	Sam_A	Sam_A	Sam_A
C5Y3N4	2	Putative uncharacterized protein Sb05g001660 OS Sorghum bicolor GN Sb05g001660 PE 4 SV 1	728.48	Sam_B	Sam_B	Sam_B	Sam_B	Sam_B
C5X4C8	2	Putative uncharacterized protein Sb02g009810 OS Sorghum bicolor GN Sb02g009810 PE 3 SV 1	1825.7	Sam_B	Sam_B	Sam_B	Sam_B	Sam_B
C5Y3N1	2	Putative uncharacterized protein Sb05g001650 OS Sorghum bicolor GN Sb05g001650 PE 4 SV 1	345.69	Sam_B	Sam_B	Sam_B	Sam_B	Sam_B
C5WZ07	2	Putative uncharacterized protein Sb01g047970 OS Sorghum bicolor GN Sb01g047970 PE 3 SV 1	1294.75	Sam_A	Sam_A	Sam_A	Sam_A	Sam_A
C5YFS4	2	Putative uncharacterized protein Sb06g015360 OS Sorghum bicolor GN Sb06g015360 PE 4 SV 1	602.61	Sam_B	Sam_B	Sam_B	Sam_B	Sam_B
C5YW39	2	40S ribosomal protein S12 OS Sorghum bicolor GN Sb09g029400 PE 3 SV 1	688.68	Sam_A	Sam_A	Sam_A	Sam_A	Sam_A
C5XDB8	2	Putative uncharacterized protein Sb02g006430 OS Sorghum bicolor GN Sb02g006430 PE 4 SV 1	831.01	Sam_B	Sam_B	Sam_B	Sam_B	Sam_B
C5YIY2	2	Putative uncharacterized protein Sb07g006390 OS Sorghum bicolor GN Sb07g006390 PE 3 SV 1	761.8	Sam_B	Sam_B	Sam_B	Sam_B	Sam_B
C5YYX3	2	Putative uncharacterized protein Sb09g001700 OS Sorghum bicolor GN Sb09g001700 PE 4 SV 1	9001.32		0.278037	-1.28	0.41	0	1.56	0.14	0.44	0.14
C5YYX1	2	Putative uncharacterized protein Sb09g001680 OS Sorghum bicolor GN Sb09g001680 PE 4 SV 1	683.85	Sam_B	Sam_B	Sam_B	Sam_B	Sam_B
C5YHF8	2	Putative uncharacterized protein Sb07g004290 OS Sorghum bicolor GN Sb07g004290 PE 3 SV 1	1348.52		1.13883	0.13	0.4	0.73	0.93	0.2	1.07	0.2
RANDOM21928	2	Random Sequence 21928	497.37	Sam_B	Sam_B	Sam_B	Sam_B	Sam_B
C5X5U3	2	Putative uncharacterized protein Sb02g011330 OS Sorghum bicolor GN Sb02g011330 PE 4 SV 1	5312.42		0.346456	-1.06	0.27	0	1.48	0.11	0.52	0.11
C5YHF2	2	Putative uncharacterized protein Sb07g004240 OS Sorghum bicolor GN Sb07g004240 PE 4 SV 1	3501.63	Sam_B	Sam_B	Sam_B	Sam_B	Sam_B
C5WU61	2	Putative uncharacterized protein Sb01g015580 OS Sorghum bicolor GN Sb01g015580 PE 4 SV 1	3627.63	Sam_A	Sam_A	Sam_A	Sam_A	Sam_A
C5XET6	2	Putative uncharacterized protein Sb03g042550 OS Sorghum bicolor GN Sb03g042550 PE 4 SV 1	2183.71	Sam_A	Sam_A	Sam_A	Sam_A	Sam_A
RANDOM25025	2	Random Sequence 25025	72.09	Sam_A	Sam_A	Sam_A	Sam_A	Sam_A
C5XRM6	2	Putative uncharacterized protein Sb04g000804 Fragment OS Sorghum bicolor GN Sb04g000804 PE 4 SV 1	1011.26	Sam_A	Sam_A	Sam_A	Sam_A	Sam_A
C5XV43	2	Putative uncharacterized protein Sb04g036380 OS Sorghum bicolor GN Sb04g036380 PE 3 SV 1	1566.54	Sam_A	Sam_A	Sam_A	Sam_A	Sam_A
C5YSK7	2	Putative uncharacterized protein Sb08g022450 OS Sorghum bicolor GN Sb08g022450 PE 4 SV 1	22535	Sam_A	Sam_A	Sam_A	Sam_A	Sam_A
C5YSK6	2	Putative uncharacterized protein Sb08g022440 OS Sorghum bicolor GN Sb08g022440 PE 4 SV 1	9212.16	Sam_A	Sam_A	Sam_A	Sam_A	Sam_A
C5YSK5	2	Putative uncharacterized protein Sb08g022430 OS Sorghum bicolor GN Sb08g022430 PE 4 SV 1	8288.95	Sam_A	Sam_A	Sam_A	Sam_A	Sam_A
C6JRP5	2	Putative uncharacterized protein Sb0011s011840 Fragment OS Sorghum bicolor GN Sb0011s011840 PE 4 S	2023.34	Sam_A	Sam_A	Sam_A	Sam_A	Sam_A
C5YFR0	2	Putative uncharacterized protein Sb06g015220 OS Sorghum bicolor GN Sb06g015220 PE 3 SV 1	449.99		0.436049	-0.83	0.83	0.02	1.38	0.33	0.62	0.33
C5YW22	2	Putative uncharacterized protein Sb09g029250 OS Sorghum bicolor GN Sb09g029250 PE 4 SV 1	3276.01	Sam_B	Sam_B	Sam_B	Sam_B	Sam_B
C5YW21	2	Malate dehydrogenase OS Sorghum bicolor GN Sb09g029240 PE 3 SV 1	5657.81		0.491644	-0.71	0.33	0	1.34	0.14	0.66	0.14
