# Supplementary material for: Label-free quantitative proteomics of Sorghum bicolor reveals the proteins strengthening plant defense against insect pest Chilo partellus
Source: Proteome Sci. 2021 Apr 2;19:6. doi: 10.1186/s12953-021-00173-z (PMC8019186; doi:10.1186/s12953-021-00173-z)
Supplement: Supplementary file 3 — Additional file 3. Supplementary Data (excel files) provided with the manuscript. 1. Sample A vs B. 2. Sample C vs D. 3. Sample E vs F. Pairwise comparison of proteins from C. partellus induced and steady state from the three genotypes of S. bicolor, ICSV700 (A vs B), IS2205 (C vs D) and Swarna (E vs F). The excels sheets provide a list of up and down regulated proteins which are obtained based on the data analysis performed with PLGS, Waters. [file 12953_2021_173_MOESM3_ESM.zip › 20151022_Sample_C_vs_D_AUTO.xlsx]

## Sheet: 20151022_Sample_C_vs_D_AUTO
Accession	OK	Description	Score	Unique	Sam_D:Sam_C_Ratio	Sam_D:Sam_C_Log(e)Ratio	Sam_D:Sam_C_Log(e)StdDev	Sam_D:Sam_C__P	Sam_C_Rel Profile	Sam_C_Rel Profile SD	Sam_D_Rel Profile	Sam_D_Rel Profile SD
C5YZ80	2	Putative uncharacterized protein Sb09g022390 OS Sorghum bicolor GN Sb09g022390 PE 3 SV 1	2166.49	Sam_D	Sam_D	Sam_D	Sam_D	Sam_D
C5XN41	2	Putative uncharacterized protein Sb03g037630 OS Sorghum bicolor GN Sb03g037630 PE 4 SV 1	4147.17		0.23457	-1.45	0.47	0	1.61	0.16	0.39	0.16
C5XWF4	2	60S ribosomal protein L6 OS Sorghum bicolor GN Sb04g024500 PE 3 SV 1	1521.43	Sam_D	Sam_D	Sam_D	Sam_D	Sam_D
C5X658	2	Putative uncharacterized protein Sb02g030670 OS Sorghum bicolor GN Sb02g030670 PE 4 SV 1	1498.82		1.53726	0.43	0.39	0.97	0.79	0.18	1.21	0.18
C5Y1Y1	2	Peroxidase OS Sorghum bicolor GN Sb05g009400 PE 3 SV 1	696.75	Sam_D	Sam_D	Sam_D	Sam_D	Sam_D
C5YKK8	2	Putative uncharacterized protein Sb07g019320 OS Sorghum bicolor GN Sb07g019320 PE 4 SV 1	9609.1		0.606531	-0.5	0.16	0	1.24	0.07	0.76	0.07
C5X2N2	2	Putative uncharacterized protein Sb02g007750 OS Sorghum bicolor GN Sb02g007750 PE 4 SV 1	951.9	Sam_D	Sam_D	Sam_D	Sam_D	Sam_D
C5XES8	2	Putative uncharacterized protein Sb03g042460 OS Sorghum bicolor GN Sb03g042460 PE 3 SV 1	674.92	Sam_C	Sam_C	Sam_C	Sam_C	Sam_C
C5XBM3	2	Putative uncharacterized protein Sb02g036560 OS Sorghum bicolor GN Sb02g036560 PE 4 SV 1	421.7		1.05127	0.05	0.69	0.53	0.97	0.33	1.03	0.33
C5XRL7	2	Putative uncharacterized protein Sb04g000750 OS Sorghum bicolor GN Sb04g000750 PE 4 SV 1	5413.89		0.229925	-1.47	0.69	0	1.61	0.21	0.39	0.21
C5Y3L5	2	Putative uncharacterized protein Sb05g001530 OS Sorghum bicolor GN Sb05g001530 PE 4 SV 1	438.33		0.486752	-0.72	0.38	0.01	1.37	0.14	0.63	0.14
C5YG29	2	Putative uncharacterized protein Sb06g028650 OS Sorghum bicolor GN Sb06g028650 PE 3 SV 1	1109.23	Sam_D	Sam_D	Sam_D	Sam_D	Sam_D
C5Y297	2	Serine hydroxymethyltransferase OS Sorghum bicolor GN Sb05g014880 PE 3 SV 1	440.45		1.76827	0.57	0.7	0.93	0.73	0.32	1.27	0.32
C5YW13	2	Ketol acid reductoisomerase OS Sorghum bicolor GN Sb09g029170 PE 3 SV 1	647.63		1.58407	0.46	0.36	0.99	0.78	0.17	1.22	0.17
C5WNG8	2	Putative uncharacterized protein Sb01g038230 OS Sorghum bicolor GN Sb01g038230 PE 4 SV 1	438.93	Sam_D	Sam_D	Sam_D	Sam_D	Sam_D
C5XPX1	2	Putative uncharacterized protein Sb03g005850 OS Sorghum bicolor GN Sb03g005850 PE 4 SV 1	38.15	Sam_D	Sam_D	Sam_D	Sam_D	Sam_D
C5WU46	2	Putative uncharacterized protein Sb01g002780 OS Sorghum bicolor GN Sb01g002780 PE 4 SV 1	3612.97		0.477114	-0.74	0.44	0	1.35	0.19	0.65	0.19
C5Y0E9	2	Putative uncharacterized protein Sb04g030890 OS Sorghum bicolor GN Sb04g030890 PE 3 SV 1	2920.18	Sam_C	Sam_C	Sam_C	Sam_C	Sam_C
C5Z9C6	2	Peptidyl prolyl cis trans isomerase OS Sorghum bicolor GN Sb10g029480 PE 3 SV 1	813.53	Sam_C	Sam_C	Sam_C	Sam_C	Sam_C
C5Z011	2	Putative uncharacterized protein Sb09g003530 OS Sorghum bicolor GN Sb09g003530 PE 4 SV 1	38.15	Sam_D	Sam_D	Sam_D	Sam_D	Sam_D
C5XV28	2	Putative uncharacterized protein Sb04g036230 OS Sorghum bicolor GN Sb04g036230 PE 3 SV 1	255.65	Sam_C	Sam_C	Sam_C	Sam_C	Sam_C
C5Y9W4	2	Putative uncharacterized protein Sb06g019100 OS Sorghum bicolor GN Sb06g019100 PE 3 SV 1	24245.5		1	0	0.11	0.48	1	0.06	1	0.06
C5YCJ6	2	Putative uncharacterized protein Sb06g023310 OS Sorghum bicolor GN Sb06g023310 PE 4 SV 1	582.15	Sam_D	Sam_D	Sam_D	Sam_D	Sam_D
C5YJ75	2	Putative uncharacterized protein Sb07g028270 OS Sorghum bicolor GN Sb07g028270 PE 3 SV 1	3583.86		1.13883	0.13	0.16	0.95	0.94	0.08	1.06	0.08
C5XA95	2	Putative uncharacterized protein Sb02g003630 OS Sorghum bicolor GN Sb02g003630 PE 4 SV 1	821.46		0.980199	-0.02	0.93	0.51	1.01	0.42	0.99	0.42
C5XQ83	2	Putative uncharacterized protein Sb03g027040 OS Sorghum bicolor GN Sb03g027040 PE 4 SV 1	15516.1		0.644036	-0.44	0.15	0	1.22	0.07	0.78	0.07
RANDOM1334	2	Random Sequence 1334	62.32	Sam_D	Sam_D	Sam_D	Sam_D	Sam_D
C5X8X7	2	Glucose 1 phosphate adenylyltransferase OS Sorghum bicolor GN Sb02g020410 PE 3 SV 1	541.16	Sam_D	Sam_D	Sam_D	Sam_D	Sam_D
C5XF29	2	Putative uncharacterized protein Sb03g008950 OS Sorghum bicolor GN Sb03g008950 PE 4 SV 1	8805.55		0.826959	-0.19	0.14	0.01	1.09	0.07	0.91	0.07
C5XBK5	2	Elongation factor 1 alpha OS Sorghum bicolor GN Sb02g036420 PE 3 SV 1	20831.4		1.16183	0.15	0.07	1	0.93	0.04	1.07	0.04
C5WWX0	2	Putative uncharacterized protein Sb01g046260 OS Sorghum bicolor GN Sb01g046260 PE 3 SV 1	382.44	Sam_C	Sam_C	Sam_C	Sam_C	Sam_C
C5XBK1	2	Putative uncharacterized protein Sb02g036380 OS Sorghum bicolor GN Sb02g036380 PE 4 SV 1	403.9	Sam_C	Sam_C	Sam_C	Sam_C	Sam_C
RANDOM11200	2	Random Sequence 11200	45.36	Sam_D	Sam_D	Sam_D	Sam_D	Sam_D
C5YPB9	2	Acyl carrier protein OS Sorghum bicolor GN Sb08g017000 PE 3 SV 1	2160.5		0.506617	-0.68	0.69	0.03	1.32	0.26	0.68	0.26
C5YIU7	2	Putative uncharacterized protein Sb07g027960 OS Sorghum bicolor GN Sb07g027960 PE 4 SV 1	2908.63	Sam_D	Sam_D	Sam_D	Sam_D	Sam_D
C5YVN9	2	Putative uncharacterized protein Sb09g010000 OS Sorghum bicolor GN Sb09g010000 PE 4 SV 1	7924.79		1.10517	0.1	0.19	0.8	0.95	0.09	1.05	0.09
C5YSH7	2	Putative uncharacterized protein Sb08g022260 OS Sorghum bicolor GN Sb08g022260 PE 4 SV 1	998.69	Sam_C	Sam_C	Sam_C	Sam_C	Sam_C
C5Z7N7	1	Putative uncharacterized protein Sb10g026720 OS Sorghum bicolor GN Sb10g026720 PE 4 SV 1	354.55	Sam_C	Sam_C	Sam_C	Sam_C	Sam_C
C5XA85	2	Putative uncharacterized protein Sb02g003520 OS Sorghum bicolor GN Sb02g003520 PE 4 SV 1	383.59	Sam_C	Sam_C	Sam_C	Sam_C	Sam_C
C5XN16	2	Putative uncharacterized protein Sb03g025210 OS Sorghum bicolor GN Sb03g025210 PE 4 SV 1	1964.79		0.402524	-0.91	0.43	0	1.42	0.17	0.58	0.17
C5YVN3	2	Putative uncharacterized protein Sb09g009723 Fragment OS Sorghum bicolor GN Sb09g009723 PE 4 SV 1	38.83	Sam_C	Sam_C	Sam_C	Sam_C	Sam_C
C5XPV6	2	Putative uncharacterized protein Sb03g040100 OS Sorghum bicolor GN Sb03g040100 PE 3 SV 1	10843.5		0.99005	-0.01	0.13	0.41	1.01	0.06	0.99	0.06
C5YB69	2	Putative uncharacterized protein Sb06g000200 OS Sorghum bicolor GN Sb06g000200 PE 4 SV 1	2222.54	Sam_D	Sam_D	Sam_D	Sam_D	Sam_D
C5WNE7	2	Putative uncharacterized protein Sb01g038010 OS Sorghum bicolor GN Sb01g038010 PE 3 SV 1	735.14		1.44773	0.37	0.49	0.89	0.82	0.23	1.18	0.23
C5XWC1	2	Putative uncharacterized protein Sb04g024230 OS Sorghum bicolor GN Sb04g024230 PE 4 SV 1	780.12	Sam_C	Sam_C	Sam_C	Sam_C	Sam_C
C5Z5Z4	2	Putative uncharacterized protein Sb10g006380 OS Sorghum bicolor GN Sb10g006380 PE 4 SV 1	2879.5		0.970446	-0.03	0.34	0.43	1.01	0.17	0.99	0.17
C5YQT0	2	Putative uncharacterized protein Sb08g019550 OS Sorghum bicolor GN Sb08g019550 PE 4 SV 1	1158.48		0.71177	-0.34	0.51	0.08	1.17	0.24	0.83	0.24
C5Z9A2	2	Putative uncharacterized protein Sb10g029300 OS Sorghum bicolor GN Sb10g029300 PE 4 SV 1	1337.68	Sam_D	Sam_D	Sam_D	Sam_D	Sam_D
C5XBJ0	2	Putative uncharacterized protein Sb02g036270 OS Sorghum bicolor GN Sb02g036270 PE 3 SV 1	1858.13	Sam_D	Sam_D	Sam_D	Sam_D	Sam_D
C5XY66	2	ATP dependent Clp protease proteolytic subunit OS Sorghum bicolor GN Sb04g026880 PE 3 SV 1	952.05	Sam_D	Sam_D	Sam_D	Sam_D	Sam_D
C5WM27	2	Putative uncharacterized protein Sb01g009570 OS Sorghum bicolor GN Sb01g009570 PE 2 SV 1	421.4	Sam_D	Sam_D	Sam_D	Sam_D	Sam_D
C5YIT9	2	Putative uncharacterized protein Sb07g027890 OS Sorghum bicolor GN Sb07g027890 PE 4 SV 1	1108.26	Sam_C	Sam_C	Sam_C	Sam_C	Sam_C
C5XXU3	2	Phenylalanine ammonia lyase OS Sorghum bicolor GN Sb04g026560 PE 3 SV 1	95.69	Sam_D	Sam_D	Sam_D	Sam_D	Sam_D
C5Y9U0	2	Putative uncharacterized protein Sb06g018900 OS Sorghum bicolor GN Sb06g018900 PE 3 SV 1	2927.09		1.59999	0.47	0.34	1	0.77	0.16	1.23	0.16
C5X0W2	2	Putative uncharacterized protein Sb01g049050 OS Sorghum bicolor GN Sb01g049050 PE 3 SV 1	1179.2		1.27125	0.24	0.32	0.93	0.88	0.16	1.12	0.16
C5X0W1	2	Putative uncharacterized protein Sb01g049040 OS Sorghum bicolor GN Sb01g049040 PE 4 SV 1	1891.62		1.01005	0.01	0.49	0.52	0.99	0.24	1.01	0.24
C5WVD3	2	Putative uncharacterized protein Sb01g017050 OS Sorghum bicolor GN Sb01g017050 PE 3 SV 1	337.33		0.755784	-0.28	0.74	0.23	1.14	0.35	0.86	0.35
C5XZH7	2	Putative uncharacterized protein Sb04g009660 OS Sorghum bicolor GN Sb04g009660 PE 3 SV 1	1788.48	Sam_D	Sam_D	Sam_D	Sam_D	Sam_D
C5X5P5	2	Putative uncharacterized protein Sb02g043230 OS Sorghum bicolor GN Sb02g043230 PE 4 SV 1	56.35	Sam_D	Sam_D	Sam_D	Sam_D	Sam_D
C5XBI9	2	Putative uncharacterized protein Sb02g036260 OS Sorghum bicolor GN Sb02g036260 PE 4 SV 1	15707.9		1.01005	0.01	0.08	0.6	1	0.04	1	0.04
C5WX74	2	Putative uncharacterized protein Sb01g005210 OS Sorghum bicolor GN Sb01g005210 PE 4 SV 1	881.29		0.860708	-0.15	0.37	0.22	1.07	0.18	0.93	0.18
C5YQS6	2	Serine hydroxymethyltransferase OS Sorghum bicolor GN Sb08g019520 PE 3 SV 1	171.16		2.38691	0.87	0.67	0.99	0.6	0.29	1.4	0.29
C5X972	2	Nucleoside diphosphate kinase OS Sorghum bicolor GN Sb02g033710 PE 3 SV 1	3172.78		1.17351	0.16	0.2	0.89	0.92	0.1	1.08	0.1
C5Z2S4	2	Putative uncharacterized protein Sb10g001120 OS Sorghum bicolor GN Sb10g001120 PE 3 SV 1	3629.16		1.11628	0.11	0.13	0.93	0.95	0.06	1.05	0.06
C5YHA0	2	Peptidyl prolyl cis trans isomerase OS Sorghum bicolor GN Sb07g025510 PE 4 SV 1	2292.84	Sam_D	Sam_D	Sam_D	Sam_D	Sam_D
C5XXT9	2	Phenylalanine ammonia lyase OS Sorghum bicolor GN Sb04g026520 PE 3 SV 1	95.69	Sam_D	Sam_D	Sam_D	Sam_D	Sam_D
C5XXT8	2	Phenylalanine ammonia lyase OS Sorghum bicolor GN Sb04g026510 PE 3 SV 1	924.93	Sam_D	Sam_D	Sam_D	Sam_D	Sam_D
C5YJ49	2	Putative uncharacterized protein Sb07g028080 OS Sorghum bicolor GN Sb07g028080 PE 3 SV 1	1386.07		0.71177	-0.34	0.39	0.02	1.16	0.19	0.84	0.19
C5XXT1	2	Putative uncharacterized protein Sb04g026455 Fragment OS Sorghum bicolor GN Sb04g026455 PE 4 SV 1	434.53	Sam_D	Sam_D	Sam_D	Sam_D	Sam_D
C5YLY5	2	Putative uncharacterized protein Sb07g001230 OS Sorghum bicolor GN Sb07g001230 PE 3 SV 1	1580.46	Sam_C	Sam_C	Sam_C	Sam_C	Sam_C
RANDOM445	2	Random Sequence 445	28.02	Sam_D	Sam_D	Sam_D	Sam_D	Sam_D
C5Y259	2	Putative uncharacterized protein Sb05g011781 Fragment OS Sorghum bicolor GN Sb05g011781 PE 4 SV 1	38.83	Sam_C	Sam_C	Sam_C	Sam_C	Sam_C
C5XA61	2	Putative uncharacterized protein Sb02g035190 OS Sorghum bicolor GN Sb02g035190 PE 3 SV 1	776.85	Sam_D	Sam_D	Sam_D	Sam_D	Sam_D
C5Y1T5	2	Putative uncharacterized protein Sb05g027870 OS Sorghum bicolor GN Sb05g027870 PE 4 SV 1	4222.38		0.794534	-0.23	0.2	0.01	1.11	0.1	0.89	0.1
C5YVL1	2	60S ribosomal protein L18a OS Sorghum bicolor GN Sb09g028590 PE 3 SV 1	958.82	Sam_D	Sam_D	Sam_D	Sam_D	Sam_D
C5YYR1	2	Putative uncharacterized protein Sb09g021660 OS Sorghum bicolor GN Sb09g021660 PE 3 SV 1	2807.13	Sam_C	Sam_C	Sam_C	Sam_C	Sam_C
C5XZG6	2	Putative uncharacterized protein Sb04g009380 OS Sorghum bicolor GN Sb04g009380 PE 4 SV 1	1371.77		0.594521	-0.52	0.36	0.01	1.25	0.16	0.75	0.16
C5X967	2	Peptidyl prolyl cis trans isomerase OS Sorghum bicolor GN Sb02g033640 PE 4 SV 1	471.82	Sam_D	Sam_D	Sam_D	Sam_D	Sam_D
C5X604	2	Putative uncharacterized protein Sb02g012340 OS Sorghum bicolor GN Sb02g012340 PE 4 SV 1	4188.73	Sam_D	Sam_D	Sam_D	Sam_D	Sam_D
C5YU98	2	Malic enzyme OS Sorghum bicolor GN Sb09g005810 PE 3 SV 1	3697.37	Sam_D	Sam_D	Sam_D	Sam_D	Sam_D
C5X963	2	Putative uncharacterized protein Sb02g033590 OS Sorghum bicolor GN Sb02g033590 PE 4 SV 1	1722.28		0.218712	-1.52	0.95	0	1.61	0.3	0.39	0.3
C5XHT5	2	Putative uncharacterized protein Sb03g045630 OS Sorghum bicolor GN Sb03g045630 PE 3 SV 1	753.85	Sam_D	Sam_D	Sam_D	Sam_D	Sam_D
C5XY44	2	Putative uncharacterized protein Sb04g007760 OS Sorghum bicolor GN Sb04g007760 PE 4 SV 1	190.3		1.28403	0.25	0.67	0.77	0.88	0.32	1.12	0.32
C5XUM2	2	Putative uncharacterized protein Sb04g003390 OS Sorghum bicolor GN Sb04g003390 PE 3 SV 1	2573.35		1.11628	0.11	0.21	0.86	0.95	0.1	1.05	0.1
C5X0U5	2	Putative uncharacterized protein Sb01g036240 OS Sorghum bicolor GN Sb01g036240 PE 3 SV 1	2295.18		0.786628	-0.24	0.19	0.01	1.12	0.09	0.88	0.09
C5YYQ6	2	Putative uncharacterized protein Sb09g021610 OS Sorghum bicolor GN Sb09g021610 PE 3 SV 1	561.58	Sam_D	Sam_D	Sam_D	Sam_D	Sam_D
C5WZZ8	2	Putative uncharacterized protein Sb01g048660 OS Sorghum bicolor GN Sb01g048660 PE 3 SV 1	901.74		1.75067	0.56	0.53	0.98	0.73	0.24	1.27	0.24
C5X951	2	Putative uncharacterized protein Sb02g021090 OS Sorghum bicolor GN Sb02g021090 PE 3 SV 1	3022.61		1.04081	0.04	0.05	0.9	0.98	0.03	1.02	0.03
C5Z684	2	Putative uncharacterized protein Sb10g024630 OS Sorghum bicolor GN Sb10g024630 PE 4 SV 1	5245.71	Sam_C	Sam_C	Sam_C	Sam_C	Sam_C
C5Y9R9	2	Putative uncharacterized protein Sb06g018700 OS Sorghum bicolor GN Sb06g018700 PE 4 SV 1	2181.34	Sam_C	Sam_C	Sam_C	Sam_C	Sam_C
C5YTW1	2	Putative uncharacterized protein Sb08g007610 OS Sorghum bicolor GN Sb08g007610 PE 3 SV 1	1681.69	Sam_D	Sam_D	Sam_D	Sam_D	Sam_D
C5XHS1	2	Putative uncharacterized protein Sb03g045490 OS Sorghum bicolor GN Sb03g045490 PE 3 SV 1	2002.18		0.275271	-1.29	0.4	0	1.56	0.13	0.44	0.13
C5WVA6	2	Putative uncharacterized protein Sb01g016780 OS Sorghum bicolor GN Sb01g016780 PE 3 SV 1	4934.37		1.44773	0.37	0.27	1	0.82	0.13	1.18	0.13
C5Z7J8	2	Putative uncharacterized protein Sb10g008725 Fragment OS Sorghum bicolor GN Sb10g008725 PE 4 SV 1	18406		0.878095	-0.13	0.11	0.07	1.05	0.06	0.95	0.06
C5Y596	2	Putative uncharacterized protein Sb05g022620 OS Sorghum bicolor GN Sb05g022620 PE 4 SV 1	2497.73		1.19722	0.18	0.15	0.97	0.91	0.08	1.09	0.08
C5Y594	2	Putative uncharacterized protein Sb05g022600 OS Sorghum bicolor GN Sb05g022600 PE 4 SV 1	1189.79	Sam_C	Sam_C	Sam_C	Sam_C	Sam_C
C5XHR8	2	Putative uncharacterized protein Sb03g045460 OS Sorghum bicolor GN Sb03g045460 PE 3 SV 1	30002.7		0.115325	-2.16	0.16	0	1.79	0.03	0.21	0.03
C5X8S2	1	Putative uncharacterized protein Sb02g002150 OS Sorghum bicolor GN Sb02g002150 PE 4 SV 1	66.53	Sam_C	Sam_C	Sam_C	Sam_C	Sam_C
C5XEL1	2	Putative uncharacterized protein Sb03g041830 OS Sorghum bicolor GN Sb03g041830 PE 3 SV 1	1022.47		1.08329	0.08	0.36	0.67	0.96	0.18	1.04	0.18
C5WRY9	2	Putative uncharacterized protein Sb01g000680 OS Sorghum bicolor GN Sb01g000680 PE 4 SV 1	2187.4		1.11628	0.11	0.29	0.77	0.95	0.14	1.05	0.14
C5YCD6	2	Phenylalanine ammonia lyase OS Sorghum bicolor GN Sb06g022740 PE 3 SV 1	722.1	Sam_D	Sam_D	Sam_D	Sam_D	Sam_D
C5YCD5	2	Putative uncharacterized protein Sb06g022730 OS Sorghum bicolor GN Sb06g022730 PE 4 SV 1	891.57	Sam_D	Sam_D	Sam_D	Sam_D	Sam_D
C5X3Y1	2	Putative uncharacterized protein Sb02g028450 OS Sorghum bicolor GN Sb02g028450 PE 4 SV 1	436.88	Sam_C	Sam_C	Sam_C	Sam_C	Sam_C
C5YLV3	2	Putative uncharacterized protein Sb07g000980 OS Sorghum bicolor GN Sb07g000980 PE 3 SV 1	14042		0.83527	-0.18	0.11	0	1.09	0.05	0.91	0.05
C5WYF2	2	Malate dehydrogenase OS Sorghum bicolor GN Sb01g019280 PE 3 SV 1	28822.1		0.980199	-0.02	0.09	0.33	1.01	0.05	0.99	0.05
C5XQ28	2	Putative uncharacterized protein Sb03g006310 OS Sorghum bicolor GN Sb03g006310 PE 4 SV 1	2064.57	Sam_D	Sam_D	Sam_D	Sam_D	Sam_D
C5XSW9	2	Putative uncharacterized protein Sb04g034340 OS Sorghum bicolor GN Sb04g034340 PE 4 SV 1	9766.43		0.771052	-0.26	0.09	0	1.13	0.04	0.87	0.04
C5XZD9	2	Putative uncharacterized protein Sb04g029100 OS Sorghum bicolor GN Sb04g029100 PE 4 SV 1	1947.32	Sam_D	Sam_D	Sam_D	Sam_D	Sam_D
C5XSW1	2	Putative uncharacterized protein Sb04g034260 OS Sorghum bicolor GN Sb04g034260 PE 3 SV 1	439.9	Sam_D	Sam_D	Sam_D	Sam_D	Sam_D
C5X5L7	2	Alpha galactosidase OS Sorghum bicolor GN Sb02g042960 PE 3 SV 1	532	Sam_D	Sam_D	Sam_D	Sam_D	Sam_D
C5WTL6	2	Histone H4 OS Sorghum bicolor GN Sb01g030460 PE 3 SV 1	24229.6		1.39097	0.33	0.16	1	0.83	0.08	1.17	0.08
C5WZX7	1	Putative uncharacterized protein Sb01g048440 OS Sorghum bicolor GN Sb01g048440 PE 3 SV 1	3.55		2.22554	0.8	2	0.77	0.69	0.7	1.31	0.7
C5YAP1	2	Glutathione peroxidase OS Sorghum bicolor GN Sb06g033440 PE 3 SV 1	433.15	Sam_C	Sam_C	Sam_C	Sam_C	Sam_C
C5YU67	2	Putative uncharacterized protein Sb09g005580 OS Sorghum bicolor GN Sb09g005580 PE 3 SV 1	202.38	Sam_C	Sam_C	Sam_C	Sam_C	Sam_C
C5YU66	2	Putative uncharacterized protein Sb09g005570 OS Sorghum bicolor GN Sb09g005570 PE 3 SV 1	351.02	Sam_C	Sam_C	Sam_C	Sam_C	Sam_C
C5WWR2	2	Putative uncharacterized protein Sb01g045800 OS Sorghum bicolor GN Sb01g045800 PE 4 SV 1	1338.19		0.960789	-0.04	0.49	0.45	1.02	0.24	0.98	0.24
C5YKC2	2	Putative uncharacterized protein Sb07g015463 Fragment OS Sorghum bicolor GN Sb07g015463 PE 4 SV 1	369.23	Sam_C	Sam_C	Sam_C	Sam_C	Sam_C
C5XKW6	2	Putative uncharacterized protein Sb03g035510 OS Sorghum bicolor GN Sb03g035510 PE 4 SV 1	915.61		0.511709	-0.67	0.36	0	1.32	0.16	0.68	0.16
C5Y9P8	2	Putative uncharacterized protein Sb06g018550 OS Sorghum bicolor GN Sb06g018550 PE 4 SV 1	443.57	Sam_D	Sam_D	Sam_D	Sam_D	Sam_D
C5WRX8	2	Putative uncharacterized protein Sb01g000590 OS Sorghum bicolor GN Sb01g000590 PE 4 SV 1	384.14	Sam_C	Sam_C	Sam_C	Sam_C	Sam_C
C5YFI5	2	Putative uncharacterized protein Sb06g027740 OS Sorghum bicolor GN Sb06g027740 PE 4 SV 1	683.91	Sam_D	Sam_D	Sam_D	Sam_D	Sam_D
C5YVH9	2	Putative uncharacterized protein Sb09g028290 OS Sorghum bicolor GN Sb09g028290 PE 4 SV 1	397.34	Sam_C	Sam_C	Sam_C	Sam_C	Sam_C
C5Z4B6	2	Profilin OS Sorghum bicolor GN Sb10g003670 PE 3 SV 1	7105.13		0.67032	-0.4	0.26	0	1.2	0.13	0.8	0.13
C5YVH5	2	Putative uncharacterized protein Sb09g028260 OS Sorghum bicolor GN Sb09g028260 PE 4 SV 1	1162.94		0.818731	-0.2	0.7	0.3	1.1	0.33	0.9	0.33
C5XMJ4	2	Putative uncharacterized protein Sb03g037490 OS Sorghum bicolor GN Sb03g037490 PE 3 SV 1	1268.91	Sam_D	Sam_D	Sam_D	Sam_D	Sam_D
C5Y571	2	Putative uncharacterized protein Sb05g003920 OS Sorghum bicolor GN Sb05g003920 PE 4 SV 1	98.38	Sam_D	Sam_D	Sam_D	Sam_D	Sam_D
C5XSV1	2	Putative uncharacterized protein Sb04g034160 OS Sorghum bicolor GN Sb04g034160 PE 4 SV 1	849.63	Sam_D	Sam_D	Sam_D	Sam_D	Sam_D
C5WQE5	2	Putative uncharacterized protein Sb01g012740 OS Sorghum bicolor GN Sb01g012740 PE 3 SV 1	1285.64	Sam_D	Sam_D	Sam_D	Sam_D	Sam_D
C5X5K6	2	Peroxidase OS Sorghum bicolor GN Sb02g042860 PE 3 SV 1	4013.21		0.225373	-1.49	0.66	0	1.62	0.19	0.38	0.19
C5X2E3	2	Putative uncharacterized protein Sb02g039340 OS Sorghum bicolor GN Sb02g039340 PE 4 SV 1	334.01	Sam_C	Sam_C	Sam_C	Sam_C	Sam_C
C5YU58	2	Putative uncharacterized protein Sb08g009580 OS Sorghum bicolor GN Sb08g009580 PE 3 SV 1	11051.6		0.951229	-0.05	0.17	0.24	1.02	0.09	0.98	0.09
C5WQE1	2	Putative uncharacterized protein Sb01g012710 OS Sorghum bicolor GN Sb01g012710 PE 4 SV 1	21346.5		0.0572688	-2.86	0.26	0	1.89	0.03	0.11	0.03
C5XI18	2	S adenosylmethionine synthase OS Sorghum bicolor GN Sb03g011930 PE 3 SV 1	6248.16	Sam_D	Sam_D	Sam_D	Sam_D	Sam_D
C5WWQ2	2	Putative uncharacterized protein Sb01g032910 OS Sorghum bicolor GN Sb01g032910 PE 4 SV 1	429.87		0.548812	-0.6	0.43	0.01	1.29	0.19	0.71	0.19
C5XKV8	2	Putative uncharacterized protein Sb03g035420 OS Sorghum bicolor GN Sb03g035420 PE 3 SV 1	508.47		1.36343	0.31	0.36	0.93	0.85	0.17	1.15	0.17
C5XBD4	2	Putative uncharacterized protein Sb02g023480 OS Sorghum bicolor GN Sb02g023480 PE 3 SV 1	398.28	Sam_C	Sam_C	Sam_C	Sam_C	Sam_C
C5WZW1	2	Putative uncharacterized protein Sb01g048270 OS Sorghum bicolor GN Sb01g048270 PE 3 SV 1	703.92	Sam_C	Sam_C	Sam_C	Sam_C	Sam_C
RANDOM20662	2	Random Sequence 20662	146.57	Sam_C	Sam_C	Sam_C	Sam_C	Sam_C
Q6JAG4	2	Glutathione peroxidase OS Sorghum bicolor GN Sb06g024920 PE 3 SV 1	544.83	Sam_C	Sam_C	Sam_C	Sam_C	Sam_C
Q8L801	2	Glutamate malate translocator OS Sorghum bicolor GN DiT1 PE 2 SV 1	27.41	Sam_D	Sam_D	Sam_D	Sam_D	Sam_D
C5XL71	2	Putative uncharacterized protein Sb03g002420 OS Sorghum bicolor GN Sb03g002420 PE 3 SV 1	3791.43		1.10517	0.1	0.33	0.66	0.95	0.16	1.05	0.16
C5Z4A8	2	Putative uncharacterized protein Sb10g003590 OS Sorghum bicolor GN Sb10g003590 PE 4 SV 1	33094.9	Sam_D	Sam_D	Sam_D	Sam_D	Sam_D
C5XMI6	2	Putative uncharacterized protein Sb03g037420 OS Sorghum bicolor GN Sb03g037420 PE 4 SV 1	1160.85	Sam_C	Sam_C	Sam_C	Sam_C	Sam_C
C5XQ07	2	Triosephosphate isomerase OS Sorghum bicolor GN Sb03g006130 PE 3 SV 1	15244.7		0.99005	-0.01	0.17	0.53	1	0.09	1	0.09
C5Y567	2	Putative uncharacterized protein Sb05g003880 OS Sorghum bicolor GN Sb05g003880 PE 3 SV 1	13445.9	Sam_C	Sam_C	Sam_C	Sam_C	Sam_C
C5YYM2	2	Glyceraldehyde 3 phosphate dehydrogenase OS Sorghum bicolor GN Sb09g001600 PE 3 SV 1	21584.3		1	0	0.11	0.44	1	0.06	1	0.06
C5XT62	2	Putative uncharacterized protein Sb04g002120 OS Sorghum bicolor GN Sb04g002120 PE 4 SV 1	366.33		0.980199	-0.02	0.85	0.48	1.01	0.4	0.99	0.4
C5YDT5	2	Putative uncharacterized protein Sb06g007740 OS Sorghum bicolor GN Sb06g007740 PE 4 SV 1	38.83	Sam_C	Sam_C	Sam_C	Sam_C	Sam_C
C5X915	2	Putative uncharacterized protein Sb02g020810 OS Sorghum bicolor GN Sb02g020810 PE 4 SV 1	340.32	Sam_C	Sam_C	Sam_C	Sam_C	Sam_C
C5YTS7	2	Putative uncharacterized protein Sb08g007230 OS Sorghum bicolor GN Sb08g007230 PE 4 SV 1	1038.32		0.869358	-0.14	0.74	0.35	1.07	0.35	0.93	0.35
C5YU46	2	Putative uncharacterized protein Sb08g009201 Fragment OS Sorghum bicolor GN Sb08g009201 PE 4 SV 1	28.02	Sam_D	Sam_D	Sam_D	Sam_D	Sam_D
C5X912	2	Putative uncharacterized protein Sb02g020768 Fragment OS Sorghum bicolor GN Sb02g020768 PE 4 SV 1	1712.68	Sam_C	Sam_C	Sam_C	Sam_C	Sam_C
C5XUH7	0	Putative uncharacterized protein Sb04g036040 OS Sorghum bicolor GN Sb04g036040 PE 3 SV 1	3.55	Sam_C	Sam_C	Sam_C	Sam_C	Sam_C
C5WRV5	2	Putative uncharacterized protein Sb01g000380 OS Sorghum bicolor GN Sb01g000380 PE 3 SV 1	413.27		0.932394	-0.07	0.33	0.38	1.04	0.16	0.96	0.16
C5Z0Y8	2	Putative uncharacterized protein Sb09g025570 OS Sorghum bicolor GN Sb09g025570 PE 4 SV 1	180.91	Sam_D	Sam_D	Sam_D	Sam_D	Sam_D
C5X0P2	2	Putative uncharacterized protein Sb01g035740 OS Sorghum bicolor GN Sb01g035740 PE 4 SV 1	5029.85		1.11628	0.11	0.24	0.77	0.95	0.12	1.05	0.12
C5WYC3	2	Nascent polypeptide associated complex subunit beta OS Sorghum bicolor GN Sb01g019040 PE 3 SV 1	2479.2	Sam_D	Sam_D	Sam_D	Sam_D	Sam_D
C5XPN2	2	Putative uncharacterized protein Sb03g039360 OS Sorghum bicolor GN Sb03g039360 PE 3 SV 1	5763.21	Sam_C	Sam_C	Sam_C	Sam_C	Sam_C
C5Y1N0	2	Putative uncharacterized protein Sb05g008470 OS Sorghum bicolor GN Sb05g008470 PE 4 SV 1	2738.73	Sam_C	Sam_C	Sam_C	Sam_C	Sam_C
C5Z2L8	2	Putative uncharacterized protein Sb10g031120 OS Sorghum bicolor GN Sb10g031120 PE 4 SV 1	1872		1.0202	0.02	0.26	0.55	0.99	0.13	1.01	0.13
C5XBB3	1	Trehalose 6 phosphate phosphatase OS Sorghum bicolor GN Sb02g023260 PE 3 SV 1	12.76	Sam_D	Sam_D	Sam_D	Sam_D	Sam_D
C5Z5R1	2	Fructose bisphosphate aldolase OS Sorghum bicolor GN Sb10g023850 PE 4 SV 1	8925.34		1.16183	0.15	0.11	0.99	0.93	0.06	1.07	0.06
C5Z8X0	2	Putative uncharacterized protein Sb10g028940 OS Sorghum bicolor GN Sb10g028940 PE 3 SV 1	5132.71	Sam_D	Sam_D	Sam_D	Sam_D	Sam_D
C5X468	2	Putative uncharacterized protein Sb02g041740 OS Sorghum bicolor GN Sb02g041740 PE 4 SV 1	330.41	Sam_C	Sam_C	Sam_C	Sam_C	Sam_C
C5XJA6	2	Putative uncharacterized protein Sb03g047030 OS Sorghum bicolor GN Sb03g047030 PE 3 SV 1	75.12	Sam_D	Sam_D	Sam_D	Sam_D	Sam_D
C5XKS5	2	Putative uncharacterized protein Sb03g035090 OS Sorghum bicolor GN Sb03g035090 PE 3 SV 1	3846.91		1.0202	0.02	0.06	0.73	0.99	0.03	1.01	0.03
C5Z622	2	Putative uncharacterized protein Sb10g006620 OS Sorghum bicolor GN Sb10g006620 PE 3 SV 1	2002.43		0.970446	-0.03	0.43	0.4	1.02	0.21	0.98	0.21
C5Z8W2	2	Putative uncharacterized protein Sb10g028850 OS Sorghum bicolor GN Sb10g028850 PE 4 SV 1	3.6	Sam_C	Sam_C	Sam_C	Sam_C	Sam_C
C6JSV0	2	Putative uncharacterized protein Sb3219s002010 Fragment OS Sorghum bicolor GN Sb3219s002010 PE 4 S	1024.82	Sam_C	Sam_C	Sam_C	Sam_C	Sam_C
C5XUF6	2	Putative uncharacterized protein Sb04g035840 OS Sorghum bicolor GN Sb04g035840 PE 3 SV 1	1575.96		0.923116	-0.08	0.2	0.24	1.04	0.1	0.96	0.1
C5XL40	2	Putative uncharacterized protein Sb03g002090 OS Sorghum bicolor GN Sb03g002090 PE 4 SV 1	975.42	Sam_D	Sam_D	Sam_D	Sam_D	Sam_D
C5WRT7	2	Putative uncharacterized protein Sb01g000240 OS Sorghum bicolor GN Sb01g000240 PE 4 SV 1	1110.8		0.733447	-0.31	0.27	0.01	1.15	0.14	0.85	0.14
C5X3T6	2	Putative uncharacterized protein Sb02g028020 OS Sorghum bicolor GN Sb02g028020 PE 3 SV 1	7484.45	Sam_D	Sam_D	Sam_D	Sam_D	Sam_D
C5X6Z4	2	Putative uncharacterized protein Sb02g031597 Fragment OS Sorghum bicolor GN Sb02g031597 PE 4 SV 1	255.59	Sam_D	Sam_D	Sam_D	Sam_D	Sam_D
C5XFY9	2	Putative uncharacterized protein Sb03g030500 OS Sorghum bicolor GN Sb03g030500 PE 3 SV 1	485.27	Sam_D	Sam_D	Sam_D	Sam_D	Sam_D
C5YM25	2	Putative uncharacterized protein Sb07g001570 OS Sorghum bicolor GN Sb07g001570 PE 3 SV 1	3792.94		0.618783	-0.48	0.43	0.02	1.23	0.2	0.77	0.2
C5XFY6	2	Putative uncharacterized protein Sb03g030470 OS Sorghum bicolor GN Sb03g030470 PE 3 SV 1	949.03		0.346456	-1.06	0.76	0.01	1.47	0.3	0.53	0.3
C5Y895	2	60S ribosomal protein L18a OS Sorghum bicolor GN Sb05g007540 PE 3 SV 1	705.84	Sam_D	Sam_D	Sam_D	Sam_D	Sam_D
C5Z2J6	2	Catalase OS Sorghum bicolor GN Sb10g030840 PE 3 SV 1	817.38		0.980199	-0.02	0.49	0.43	1.01	0.24	0.99	0.24
C5YAK0	2	Putative uncharacterized protein Sb06g033030 OS Sorghum bicolor GN Sb06g033030 PE 4 SV 1	1119.66	Sam_D	Sam_D	Sam_D	Sam_D	Sam_D
C5XNX7	2	Putative uncharacterized protein Sb03g038620 OS Sorghum bicolor GN Sb03g038620 PE 4 SV 1	586.03	Sam_D	Sam_D	Sam_D	Sam_D	Sam_D
C5Z7C9	2	Putative uncharacterized protein Sb10g008130 OS Sorghum bicolor GN Sb10g008130 PE 3 SV 1	1846.31		1.04081	0.04	0.29	0.62	0.98	0.15	1.02	0.15
C5YP76	2	Putative uncharacterized protein Sb08g016630 OS Sorghum bicolor GN Sb08g016630 PE 4 SV 1	479.29	Sam_D	Sam_D	Sam_D	Sam_D	Sam_D
C5Y7W2	2	Putative uncharacterized protein Sb05g026480 OS Sorghum bicolor GN Sb05g026480 PE 4 SV 1	501.81	Sam_C	Sam_C	Sam_C	Sam_C	Sam_C
C5YQI8	2	Putative uncharacterized protein Sb08g001160 OS Sorghum bicolor GN Sb08g001160 PE 3 SV 1	71.97		2.31637	0.84	1.26	0.88	0.64	0.57	1.36	0.57
C5Z967	2	Putative uncharacterized protein Sb10g028990 OS Sorghum bicolor GN Sb10g028990 PE 3 SV 1	3034.73	Sam_D	Sam_D	Sam_D	Sam_D	Sam_D
C5YDP0	2	40S ribosomal protein S8 OS Sorghum bicolor GN Sb06g004770 PE 3 SV 1	2473.71	Sam_D	Sam_D	Sam_D	Sam_D	Sam_D
C5YX65	2	Putative uncharacterized protein Sb09g018380 OS Sorghum bicolor GN Sb09g018380 PE 3 SV 1	219.77		1.15027	0.14	0.44	0.79	0.93	0.21	1.07	0.21
C5YU02	2	Putative uncharacterized protein Sb08g008320 OS Sorghum bicolor GN Sb08g008320 PE 3 SV 1	401.74		1.01005	0.01	0.94	0.53	0.99	0.44	1.01	0.44
C5Y9J8	2	Putative uncharacterized protein Sb06g031390 OS Sorghum bicolor GN Sb06g031390 PE 4 SV 1	106.74	Sam_D	Sam_D	Sam_D	Sam_D	Sam_D
RANDOM6119	2	Random Sequence 6119	680.04	Sam_D	Sam_D	Sam_D	Sam_D	Sam_D
C5YP67	2	Putative uncharacterized protein Sb08g016560 OS Sorghum bicolor GN Sb08g016560 PE 3 SV 1	630.09	Sam_D	Sam_D	Sam_D	Sam_D	Sam_D
RANDOM23787	2	Random Sequence 23787	928.89	Sam_C	Sam_C	Sam_C	Sam_C	Sam_C
C5Z7B5	2	Putative uncharacterized protein Sb10g026440 OS Sorghum bicolor GN Sb10g026440 PE 3 SV 1	4247.95		0.904837	-0.1	0.17	0.11	1.05	0.09	0.95	0.09
C5Y519	2	Ribulose bisphosphate carboxylase small chain OS Sorghum bicolor GN Sb05g003480 PE 3 SV 1	95410.1		1	0	0.05	0.51	1	0.03	1	0.03
C5YAI8	2	Pyruvate kinase OS Sorghum bicolor GN Sb06g032940 PE 3 SV 1	460.03	Sam_C	Sam_C	Sam_C	Sam_C	Sam_C
C5XW73	2	Putative uncharacterized protein Sb04g005040 OS Sorghum bicolor GN Sb04g005040 PE 3 SV 1	4429.69		0.860708	-0.15	0.17	0.05	1.07	0.09	0.93	0.09
C5Z5N7	1	Phospholipase D OS Sorghum bicolor GN Sb10g023630 PE 3 SV 1	13.55	Sam_D	Sam_D	Sam_D	Sam_D	Sam_D
RANDOM14177	2	Random Sequence 14177	171.43	Sam_D	Sam_D	Sam_D	Sam_D	Sam_D
C5WZQ4	2	Putative uncharacterized protein Sb01g035090 OS Sorghum bicolor GN Sb01g035090 PE 3 SV 1	1112.2	Sam_D	Sam_D	Sam_D	Sam_D	Sam_D
C5YX57	2	40S ribosomal protein S4 OS Sorghum bicolor GN Sb09g018320 PE 3 SV 1	5682.16	Sam_D	Sam_D	Sam_D	Sam_D	Sam_D
C5Y9I0	2	Putative uncharacterized protein Sb06g031240 OS Sorghum bicolor GN Sb06g031240 PE 3 SV 1	558.35		1.32313	0.28	0.41	0.9	0.86	0.2	1.14	0.2
C5WS22	2	Histone H2A OS Sorghum bicolor GN Sb01g000950 PE 3 SV 1	6901.58	Sam_D	Sam_D	Sam_D	Sam_D	Sam_D
C5XVU9	2	S hydroxymethyl glutathione dehydrogenase OS Sorghum bicolor GN Sb04g037050 PE 3 SV 1	2029.72	Sam_D	Sam_D	Sam_D	Sam_D	Sam_D
C5YYG4	2	Putative uncharacterized protein Sb09g001130 OS Sorghum bicolor GN Sb09g001130 PE 4 SV 1	1183.56		0.582748	-0.54	0.46	0.01	1.26	0.21	0.74	0.21
C5XT06	2	Peptidyl prolyl cis trans isomerase OS Sorghum bicolor GN Sb04g001740 PE 3 SV 1	3988.51		0.913931	-0.09	0.23	0.19	1.04	0.11	0.96	0.11
C5XVU7	2	Putative uncharacterized protein Sb04g037030 OS Sorghum bicolor GN Sb04g037030 PE 4 SV 1	689.19	Sam_C	Sam_C	Sam_C	Sam_C	Sam_C
C5XT04	2	Putative uncharacterized protein Sb04g001720 OS Sorghum bicolor GN Sb04g001720 PE 4 SV 1	6497.15		0.267135	-1.32	0.47	0	1.57	0.15	0.43	0.15
C5YAH6	2	Putative uncharacterized protein Sb06g032830 OS Sorghum bicolor GN Sb06g032830 PE 4 SV 1	638.82	Sam_D	Sam_D	Sam_D	Sam_D	Sam_D
C5Y7U2	2	Putative uncharacterized protein Sb05g007070 OS Sorghum bicolor GN Sb05g007070 PE 4 SV 1	2297.56		0.606531	-0.5	0.29	0	1.24	0.14	0.76	0.14
C5YTM7	2	Putative uncharacterized protein Sb08g006550 OS Sorghum bicolor GN Sb08g006550 PE 4 SV 1	38.83		1.64872	0.5	0.61	0.96	0.76	0.27	1.24	0.27
C5Z147	2	Putative uncharacterized protein Sb09g005230 OS Sorghum bicolor GN Sb09g005230 PE 4 SV 1	11364.8	Sam_D	Sam_D	Sam_D	Sam_D	Sam_D
C5Z146	1	Phospholipase D OS Sorghum bicolor GN Sb09g005220 PE 3 SV 1	13.55	Sam_D	Sam_D	Sam_D	Sam_D	Sam_D
C5X6V0	2	Putative uncharacterized protein Sb02g031170 OS Sorghum bicolor GN Sb02g031170 PE 3 SV 1	15108.2	Sam_D	Sam_D	Sam_D	Sam_D	Sam_D
C5XYZ9	2	Putative uncharacterized protein Sb04g008720 OS Sorghum bicolor GN Sb04g008720 PE 3 SV 1	3059.09		1.04081	0.04	0.06	0.92	0.98	0.03	1.02	0.03
B5B9V8	2	Glutamine synthetase OS Sorghum bicolor GN gs PE 2 SV 1	2120.57	Sam_C	Sam_C	Sam_C	Sam_C	Sam_C
C5WTC9	2	Putative uncharacterized protein Sb01g015470 OS Sorghum bicolor GN Sb01g015470 PE 4 SV 1	1025.27		1.24608	0.22	0.42	0.82	0.89	0.2	1.11	0.2
C5YH46	2	Putative uncharacterized protein Sb07g025000 OS Sorghum bicolor GN Sb07g025000 PE 4 SV 1	6201.25		0.501576	-0.69	0.45	0.02	1.33	0.19	0.67	0.19
C5YAG3	2	Putative uncharacterized protein Sb06g032690 OS Sorghum bicolor GN Sb06g032690 PE 4 SV 1	1548		1.07251	0.07	0.72	0.58	0.97	0.35	1.03	0.35
C5WTC1	2	Putative uncharacterized protein Sb01g015400 OS Sorghum bicolor GN Sb01g015400 PE 4 SV 1	17852.6		1.09417	0.09	0.16	0.89	0.95	0.08	1.05	0.08
C5XQZ8	2	Putative uncharacterized protein Sb03g027710 OS Sorghum bicolor GN Sb03g027710 PE 4 SV 1	2608.32		0.25924	-1.35	0.69	0	1.57	0.23	0.43	0.23
C5Y052	2	Putative uncharacterized protein Sb04g011090 OS Sorghum bicolor GN Sb04g011090 PE 4 SV 1	1789.36	Sam_D	Sam_D	Sam_D	Sam_D	Sam_D
C5X6U9	2	Putative uncharacterized protein Sb02g031160 OS Sorghum bicolor GN Sb02g031160 PE 3 SV 1	5180.5	Sam_D	Sam_D	Sam_D	Sam_D	Sam_D
C5X768	2	Putative uncharacterized protein Sb02g000720 OS Sorghum bicolor GN Sb02g000720 PE 3 SV 1	5438.87		0.869358	-0.14	0.22	0.16	1.07	0.11	0.93	0.11
C5YIF3	2	Putative uncharacterized protein Sb07g005660 OS Sorghum bicolor GN Sb07g005660 PE 4 SV 1	31352.7		1.01005	0.01	0.1	0.56	1	0.05	1	0.05
C5XFT0	2	Putative uncharacterized protein Sb03g009640 OS Sorghum bicolor GN Sb03g009640 PE 4 SV 1	430.15	Sam_D	Sam_D	Sam_D	Sam_D	Sam_D
C5XW45	2	Glyceraldehyde 3 phosphate dehydrogenase OS Sorghum bicolor GN Sb04g004750 PE 3 SV 1	1237.86		1.1275	0.12	0.22	0.82	0.94	0.11	1.06	0.11
C5XYY5	2	Peroxidase OS Sorghum bicolor GN Sb04g008590 PE 3 SV 1	558.46	Sam_D	Sam_D	Sam_D	Sam_D	Sam_D
C5WWH8	2	Putative uncharacterized protein Sb01g032210 OS Sorghum bicolor GN Sb01g032210 PE 3 SV 1	1261.92		0.941765	-0.06	0.35	0.35	1.03	0.17	0.97	0.17
C5Z5K8	2	Putative uncharacterized protein Sb10g023370 OS Sorghum bicolor GN Sb10g023370 PE 4 SV 1	1608.23	Sam_D	Sam_D	Sam_D	Sam_D	Sam_D
C5WZN4	2	Putative uncharacterized protein Sb01g034950 OS Sorghum bicolor GN Sb01g034950 PE 4 SV 1	1375.14	Sam_D	Sam_D	Sam_D	Sam_D	Sam_D
C5Y2Y8	2	Putative uncharacterized protein Sb05g000445 Fragment OS Sorghum bicolor GN Sb05g000445 PE 4 SV 1	463.25		0.402524	-0.91	1.03	0.04	1.4	0.36	0.6	0.36
C5XNS5	2	Putative uncharacterized protein Sb03g025820 OS Sorghum bicolor GN Sb03g025820 PE 3 SV 1	1535.02		0.941765	-0.06	0.35	0.38	1.03	0.17	0.97	0.17
C5WRN8	2	Putative uncharacterized protein Sb01g041800 OS Sorghum bicolor GN Sb01g041800 PE 4 SV 1	3069.08		0.923116	-0.08	0.17	0.23	1.04	0.08	0.96	0.08
C5YLK6	2	Putative uncharacterized protein Sb07g021630 OS Sorghum bicolor GN Sb07g021630 PE 3 SV 1	640.81		1.03045	0.03	0.33	0.55	0.99	0.16	1.01	0.16
C5XIY9	2	Dihydrolipoyl dehydrogenase OS Sorghum bicolor GN Sb03g013290 PE 4 SV 1	1352.75		0.83527	-0.18	0.4	0.15	1.09	0.19	0.91	0.19
C5X752	2	Putative uncharacterized protein Sb02g000550 OS Sorghum bicolor GN Sb02g000550 PE 4 SV 1	1020.57		0.88692	-0.12	0.52	0.37	1.06	0.25	0.94	0.25
C5Y4L1	2	Pyruvate kinase OS Sorghum bicolor GN Sb05g002900 PE 3 SV 1	2822.08		0.941765	-0.06	0.21	0.33	1.03	0.11	0.97	0.11
C5XW30	2	Putative uncharacterized protein Sb04g004630 OS Sorghum bicolor GN Sb04g004630 PE 3 SV 1	777.97		2.6117	0.96	0.46	1	0.56	0.19	1.44	0.19
C5X5A2	2	Putative uncharacterized protein Sb02g029470 OS Sorghum bicolor GN Sb02g029470 PE 4 SV 1	685.25		0.733447	-0.31	0.58	0.16	1.15	0.28	0.85	0.28
C5YK81	2	Putative uncharacterized protein Sb07g014960 OS Sorghum bicolor GN Sb07g014960 PE 3 SV 1	5734	Sam_D	Sam_D	Sam_D	Sam_D	Sam_D
C5YX11	2	Putative uncharacterized protein Sb09g030660 OS Sorghum bicolor GN Sb09g030660 PE 3 SV 1	1476.97		0.748264	-0.29	0.48	0.14	1.14	0.23	0.86	0.23
RANDOM14131	2	Random Sequence 14131	98.38	Sam_D	Sam_D	Sam_D	Sam_D	Sam_D
C5Y9E6	2	Putative uncharacterized protein Sb06g030920 OS Sorghum bicolor GN Sb06g030920 PE 3 SV 1	530.07	Sam_C	Sam_C	Sam_C	Sam_C	Sam_C
C5XKL1	2	Putative uncharacterized protein Sb03g015050 OS Sorghum bicolor GN Sb03g015050 PE 4 SV 1	361.09	Sam_C	Sam_C	Sam_C	Sam_C	Sam_C
C5X0G7	2	Putative uncharacterized protein Sb01g020925 Fragment OS Sorghum bicolor GN Sb01g020925 PE 4 SV 1	28.02	Sam_D	Sam_D	Sam_D	Sam_D	Sam_D
C5X0G5	2	Putative uncharacterized protein Sb01g020910 OS Sorghum bicolor GN Sb01g020910 PE 3 SV 1	973.47		1.15027	0.14	0.3	0.82	0.93	0.15	1.07	0.15
C5Z116	2	Putative uncharacterized protein Sb09g004970 OS Sorghum bicolor GN Sb09g004970 PE 4 SV 1	9412.42		1.49182	0.4	0.13	1	0.8	0.06	1.2	0.06
C5YC80	2	Cysteine synthase OS Sorghum bicolor GN Sb06g001610 PE 3 SV 1	1701.7	Sam_C	Sam_C	Sam_C	Sam_C	Sam_C
C5Y4K7	2	Putative uncharacterized protein Sb05g002860 OS Sorghum bicolor GN Sb05g002860 PE 4 SV 1	493.05	Sam_C	Sam_C	Sam_C	Sam_C	Sam_C
C5XVQ8	2	Putative uncharacterized protein Sb04g023940 OS Sorghum bicolor GN Sb04g023940 PE 4 SV 1	2975.63	Sam_D	Sam_D	Sam_D	Sam_D	Sam_D
C5WN47	2	Putative uncharacterized protein Sb01g010460 OS Sorghum bicolor GN Sb01g010460 PE 3 SV 1	2502.35		1.32313	0.28	0.29	0.96	0.86	0.14	1.14	0.14
C5XZ84	2	40S ribosomal protein S8 OS Sorghum bicolor GN Sb04g028530 PE 3 SV 1	2725.49	Sam_D	Sam_D	Sam_D	Sam_D	Sam_D
C5X1Y4	2	rRNA N glycosidase OS Sorghum bicolor GN Sb02g007220 PE 3 SV 1	437.68	Sam_D	Sam_D	Sam_D	Sam_D	Sam_D
C5WWF4	2	Putative uncharacterized protein Sb01g017890 OS Sorghum bicolor GN Sb01g017890 PE 4 SV 1	2095.31		0.786628	-0.24	0.22	0.02	1.12	0.11	0.88	0.11
C5YAD0	2	Putative uncharacterized protein Sb06g019800 OS Sorghum bicolor GN Sb06g019800 PE 4 SV 1	907.39		1.85893	0.62	0.56	0.97	0.7	0.25	1.3	0.25
RANDOM9591	2	Random Sequence 9591	146.57	Sam_C	Sam_C	Sam_C	Sam_C	Sam_C
C5XR87	2	Putative uncharacterized protein Sb03g041100 OS Sorghum bicolor GN Sb03g041100 PE 4 SV 1	8779.28		1.55271	0.44	0.16	1	0.79	0.08	1.21	0.08
C5YZU3	2	Putative uncharacterized protein Sb09g023590 OS Sorghum bicolor GN Sb09g023590 PE 3 SV 1	439.14	Sam_D	Sam_D	Sam_D	Sam_D	Sam_D
C5XXD7	2	Putative uncharacterized protein Sb04g006270 OS Sorghum bicolor GN Sb04g006270 PE 4 SV 1	7418.86		0.506617	-0.68	0.3	0	1.33	0.13	0.67	0.13
C5X3L7	2	Putative uncharacterized protein Sb02g009150 OS Sorghum bicolor GN Sb02g009150 PE 4 SV 1	970.63	Sam_D	Sam_D	Sam_D	Sam_D	Sam_D
C5Y2W0	2	Carboxypeptidase OS Sorghum bicolor GN Sb05g019090 PE 3 SV 1	38.15	Sam_D	Sam_D	Sam_D	Sam_D	Sam_D
C5X3L5	2	Putative uncharacterized protein Sb02g009140 OS Sorghum bicolor GN Sb02g009140 PE 4 SV 1	222.02	Sam_D	Sam_D	Sam_D	Sam_D	Sam_D
C5Z469	2	Peroxidase OS Sorghum bicolor GN Sb10g021610 PE 3 SV 1	5334.89		0.203926	-1.59	0.29	0	1.66	0.08	0.34	0.08
C5X3L4	2	Putative uncharacterized protein Sb02g009135 Fragment OS Sorghum bicolor GN Sb02g009135 PE 4 SV 1	8708.12	Sam_D	Sam_D	Sam_D	Sam_D	Sam_D
C5Z468	2	Putative uncharacterized protein Sb10g021608 Fragment OS Sorghum bicolor GN Sb10g021608 PE 4 SV 1	28.02	Sam_D	Sam_D	Sam_D	Sam_D	Sam_D
C5X3L3	2	Putative uncharacterized protein Sb02g009130 OS Sorghum bicolor GN Sb02g009130 PE 4 SV 1	1264		2.2034	0.79	1.23	0.91	0.65	0.51	1.35	0.51
C5YIC4	2	Putative uncharacterized protein Sb07g005420 OS Sorghum bicolor GN Sb07g005420 PE 4 SV 1	581.51	Sam_C	Sam_C	Sam_C	Sam_C	Sam_C
C5X0F1	2	Putative uncharacterized protein Sb01g020751 Fragment OS Sorghum bicolor GN Sb01g020751 PE 4 SV 1	140.32	Sam_D	Sam_D	Sam_D	Sam_D	Sam_D
C5YIC3	2	Putative uncharacterized protein Sb07g005410 OS Sorghum bicolor GN Sb07g005410 PE 4 SV 1	18761.5		0.0871608	-2.44	0.18	0	1.84	0.03	0.16	0.03
C5YIC1	2	Aconitate hydratase OS Sorghum bicolor GN Sb07g005390 PE 3 SV 1	1591.64		0.923116	-0.08	0.25	0.27	1.04	0.12	0.96	0.12
C5Y817	2	Putative uncharacterized protein Sb05g026870 OS Sorghum bicolor GN Sb05g026870 PE 4 SV 1	2491.83		0.126186	-2.07	0.39	0	1.77	0.07	0.23	0.07
C5XZ73	2	Pyruvate dehydrogenase E1 component subunit alpha OS Sorghum bicolor GN Sb04g028450 PE 4 SV 1	482.57		1.33643	0.29	0.8	0.69	0.88	0.37	1.12	0.37
C5Z2B7	2	Putative uncharacterized protein Sb10g013700 OS Sorghum bicolor GN Sb10g013700 PE 4 SV 1	121.73	Sam_D	Sam_D	Sam_D	Sam_D	Sam_D
C5YZT9	2	Putative uncharacterized protein Sb09g023560 OS Sorghum bicolor GN Sb09g023560 PE 3 SV 1	3174.83	Sam_D	Sam_D	Sam_D	Sam_D	Sam_D
C5Z8N5	2	Putative uncharacterized protein Sb10g028070 OS Sorghum bicolor GN Sb10g028070 PE 4 SV 1	28884.1	Sam_C	Sam_C	Sam_C	Sam_C	Sam_C
C5YBU8	1	Putative uncharacterized protein Sb06g021840 OS Sorghum bicolor GN Sb06g021840 PE 4 SV 1	9.3	Sam_C	Sam_C	Sam_C	Sam_C	Sam_C
C5Y2V1	2	Putative uncharacterized protein Sb05g019035 Fragment OS Sorghum bicolor GN Sb05g019035 PE 4 SV 1	4158.48	Sam_C	Sam_C	Sam_C	Sam_C	Sam_C
C5WV27	2	Putative uncharacterized protein Sb01g003380 OS Sorghum bicolor GN Sb01g003380 PE 4 SV 1	471.33	Sam_D	Sam_D	Sam_D	Sam_D	Sam_D
C5Z0N8	2	Peroxidase OS Sorghum bicolor GN Sb09g004650 PE 3 SV 1	1913.59	Sam_C	Sam_C	Sam_C	Sam_C	Sam_C
C5YLH6	1	Putative uncharacterized protein Sb07g000710 OS Sorghum bicolor GN Sb07g000710 PE 4 SV 1	5.8	Sam_D	Sam_D	Sam_D	Sam_D	Sam_D
C5Z0N4	2	Dihydrolipoyl dehydrogenase OS Sorghum bicolor GN Sb09g004610 PE 4 SV 1	98.87		0.88692	-0.12	0.65	0.35	1.06	0.31	0.94	0.31
C5Z450	2	Putative uncharacterized protein Sb10g021330 OS Sorghum bicolor GN Sb10g021330 PE 3 SV 1	92366.1		1.04081	0.04	0.02	1	0.98	0.01	1.02	0.01
C5XFP1	2	Cysteine synthase OS Sorghum bicolor GN Sb03g009260 PE 3 SV 1	768.08	Sam_C	Sam_C	Sam_C	Sam_C	Sam_C
C5WN27	2	Putative uncharacterized protein Sb01g010280 OS Sorghum bicolor GN Sb01g010280 PE 4 SV 1	6213.57		1	0	0.13	0.45	1	0.06	1	0.06
C5WQ86	2	Putative uncharacterized protein Sb01g040460 OS Sorghum bicolor GN Sb01g040460 PE 4 SV 1	494.71	Sam_C	Sam_C	Sam_C	Sam_C	Sam_C
C5YMZ5	2	Putative uncharacterized protein Sb07g002750 OS Sorghum bicolor GN Sb07g002750 PE 4 SV 1	98.38	Sam_D	Sam_D	Sam_D	Sam_D	Sam_D
C5YWM6	2	Putative uncharacterized protein Sb09g030220 OS Sorghum bicolor GN Sb09g030220 PE 4 SV 1	38.15	Sam_D	Sam_D	Sam_D	Sam_D	Sam_D
C5Y368	2	Putative uncharacterized protein Sb05g019200 OS Sorghum bicolor GN Sb05g019200 PE 4 SV 1	28.02	Sam_D	Sam_D	Sam_D	Sam_D	Sam_D
C5XXB8	2	GrpE protein homolog OS Sorghum bicolor GN Sb04g025770 PE 3 SV 1	1380.91	Sam_C	Sam_C	Sam_C	Sam_C	Sam_C
C5Y365	2	Putative uncharacterized protein Sb05g019176 Fragment OS Sorghum bicolor GN Sb05g019176 PE 4 SV 1	28.02	Sam_D	Sam_D	Sam_D	Sam_D	Sam_D
C5WXV4	2	Putative uncharacterized protein Sb01g046840 OS Sorghum bicolor GN Sb01g046840 PE 3 SV 1	934.8		1.06184	0.06	0.27	0.71	0.97	0.14	1.03	0.14
C5WY74	2	Putative uncharacterized protein Sb01g005990 OS Sorghum bicolor GN Sb01g005990 PE 3 SV 1	378.12		1.49182	0.4	0.61	0.9	0.8	0.26	1.2	0.26
C5YLG4	2	Putative uncharacterized protein Sb07g000620 OS Sorghum bicolor GN Sb07g000620 PE 4 SV 1	54646.8		0.718924	-0.33	0.09	0	1.16	0.04	0.84	0.04
C5YLG3	2	Putative uncharacterized protein Sb07g000610 OS Sorghum bicolor GN Sb07g000610 PE 4 SV 1	39445.8		0.683861	-0.38	0.1	0	1.19	0.05	0.81	0.05
C5YLG2	2	Putative uncharacterized protein Sb07g000600 OS Sorghum bicolor GN Sb07g000600 PE 4 SV 1	22923.8		0.349938	-1.05	0.12	0	1.48	0.05	0.52	0.05
C5XSH8	2	Putative uncharacterized protein Sb04g020160 OS Sorghum bicolor GN Sb04g020160 PE 4 SV 1	653.27		0.704688	-0.35	0.7	0.23	1.17	0.33	0.83	0.33
C5XYT6	2	Putative uncharacterized protein Sb04g028050 OS Sorghum bicolor GN Sb04g028050 PE 4 SV 1	963.85		3.22199	1.17	0.48	1	0.48	0.17	1.52	0.17
C5X1V3	2	Putative uncharacterized protein Sb01g037100 OS Sorghum bicolor GN Sb01g037100 PE 4 SV 1	1351.2		1.15027	0.14	0.31	0.75	0.93	0.15	1.07	0.15
RANDOM9202	2	Random Sequence 9202	146.57	Sam_C	Sam_C	Sam_C	Sam_C	Sam_C
C5WN11	1	Putative uncharacterized protein Sb01g010130 OS Sorghum bicolor GN Sb01g010130 PE 4 SV 1	6.58	Sam_D	Sam_D	Sam_D	Sam_D	Sam_D
C5XKH8	2	Putative uncharacterized protein Sb03g014423 Fragment OS Sorghum bicolor GN Sb03g014423 PE 4 SV 1	4324.89	Sam_D	Sam_D	Sam_D	Sam_D	Sam_D
C5YJS0	2	Putative uncharacterized protein Sb07g029220 OS Sorghum bicolor GN Sb07g029220 PE 4 SV 1	480.99	Sam_D	Sam_D	Sam_D	Sam_D	Sam_D
Q9T2L6	2	Photosystem I P700 chlorophyll a apoprotein A1 OS Sorghum bicolor GN psaA PE 3 SV 1	3471.64		1.44773	0.37	0.14	1	0.82	0.07	1.18	0.07
RANDOM19790	2	Random Sequence 19790	27.41	Sam_D	Sam_D	Sam_D	Sam_D	Sam_D
C5XLZ9	2	Malic enzyme OS Sorghum bicolor GN Sb03g003220 PE 3 SV 1	12206.7		0.970446	-0.03	0.13	0.29	1.01	0.06	0.99	0.06
C5Z0L4	2	Putative uncharacterized protein Sb09g004470 OS Sorghum bicolor GN Sb09g004470 PE 4 SV 1	633.97	Sam_C	Sam_C	Sam_C	Sam_C	Sam_C
C5XIT6	2	Pectinesterase OS Sorghum bicolor GN Sb03g012830 PE 3 SV 1	851.61	Sam_D	Sam_D	Sam_D	Sam_D	Sam_D
C5Z0L2	2	Putative uncharacterized protein Sb09g004450 OS Sorghum bicolor GN Sb09g004450 PE 3 SV 1	173.99	Sam_D	Sam_D	Sam_D	Sam_D	Sam_D
C5XCH1	2	Putative uncharacterized protein Sb02g037630 OS Sorghum bicolor GN Sb02g037630 PE 4 SV 1	549.94	Sam_D	Sam_D	Sam_D	Sam_D	Sam_D
C5XPA5	2	Histone H3 OS Sorghum bicolor GN Sb03g005550 PE 3 SV 1	8609.96	Sam_D	Sam_D	Sam_D	Sam_D	Sam_D
C5Y4G6	2	Putative uncharacterized protein Sb05g002540 OS Sorghum bicolor GN Sb05g002540 PE 3 SV 1	339.21		1.91554	0.65	0.99	0.87	0.71	0.41	1.29	0.41
C5XLZ2	2	Putative uncharacterized protein Sb03g003160 OS Sorghum bicolor GN Sb03g003160 PE 3 SV 1	1283.38	Sam_C	Sam_C	Sam_C	Sam_C	Sam_C
C5XVM4	2	Putative uncharacterized protein Sb04g023645 Fragment OS Sorghum bicolor GN Sb04g023645 PE 4 SV 1	6029.6		1.39097	0.33	0.21	1	0.84	0.1	1.16	0.1
C5YN98	2	Putative uncharacterized protein Sb07g024400 OS Sorghum bicolor GN Sb07g024400 PE 4 SV 1	1808.48		0.802519	-0.22	0.28	0.05	1.11	0.14	0.89	0.14
C5WN03	2	Putative uncharacterized protein Sb01g010060 OS Sorghum bicolor GN Sb01g010060 PE 3 SV 1	461.24	Sam_D	Sam_D	Sam_D	Sam_D	Sam_D
C5XAT8	2	Histone H2A OS Sorghum bicolor GN Sb02g035640 PE 3 SV 1	8059.36	Sam_C	Sam_C	Sam_C	Sam_C	Sam_C
C5YMX6	2	Putative uncharacterized protein Sb07g002560 OS Sorghum bicolor GN Sb07g002560 PE 3 SV 1	4191.41		0.99005	-0.01	0.19	0.44	1.01	0.09	0.99	0.09
C5X1U2	2	Putative uncharacterized protein Sb01g037010 OS Sorghum bicolor GN Sb01g037010 PE 4 SV 1	14998.8		0.467666	-0.76	0.33	0	1.36	0.14	0.64	0.14
C5XAT4	2	Putative uncharacterized protein Sb02g035610 OS Sorghum bicolor GN Sb02g035610 PE 4 SV 1	11275.4		0.472367	-0.75	0.11	0	1.36	0.05	0.64	0.05
C5XTY9	2	Putative uncharacterized protein Sb04g002980 OS Sorghum bicolor GN Sb04g002980 PE 3 SV 1	2001.56		1.32313	0.28	0.47	0.89	0.86	0.23	1.14	0.23
C5YN91	2	Putative uncharacterized protein Sb07g024320 OS Sorghum bicolor GN Sb07g024320 PE 4 SV 1	486.37	Sam_C	Sam_C	Sam_C	Sam_C	Sam_C
C5WRH6	2	Putative uncharacterized protein Sb01g028840 OS Sorghum bicolor GN Sb01g028840 PE 3 SV 1	1703.86	Sam_D	Sam_D	Sam_D	Sam_D	Sam_D
C5YS29	2	Putative uncharacterized protein Sb08g003330 OS Sorghum bicolor GN Sb08g003330 PE 3 SV 1	436.57	Sam_D	Sam_D	Sam_D	Sam_D	Sam_D
C5YJQ8	2	Putative uncharacterized protein Sb07g029110 OS Sorghum bicolor GN Sb07g029110 PE 3 SV 1	2310.17		1.05127	0.05	0.15	0.74	0.97	0.07	1.03	0.07
C5XYR1	2	Putative uncharacterized protein Sb04g027810 OS Sorghum bicolor GN Sb04g027810 PE 3 SV 1	4219.24		0.543351	-0.61	0.3	0	1.29	0.14	0.71	0.14
C5WMN2	2	Putative uncharacterized protein Sb01g049880 OS Sorghum bicolor GN Sb01g049880 PE 3 SV 1	147.67	Sam_D	Sam_D	Sam_D	Sam_D	Sam_D
C5XDY8	2	Putative uncharacterized protein Sb02g038990 OS Sorghum bicolor GN Sb02g038990 PE 3 SV 1	574.39	Sam_C	Sam_C	Sam_C	Sam_C	Sam_C
C5WQ51	2	Putative uncharacterized protein Sb01g040120 OS Sorghum bicolor GN Sb01g040120 PE 3 SV 1	973.63	Sam_D	Sam_D	Sam_D	Sam_D	Sam_D
C5X251	2	Putative uncharacterized protein Sb02g007740 OS Sorghum bicolor GN Sb02g007740 PE 4 SV 1	901.69	Sam_D	Sam_D	Sam_D	Sam_D	Sam_D
C5YMW4	2	Putative uncharacterized protein Sb07g002440 OS Sorghum bicolor GN Sb07g002440 PE 3 SV 1	222.43		1.49182	0.4	0.34	0.98	0.81	0.16	1.19	0.16
C5X250	2	Putative uncharacterized protein Sb02g007735 Fragment OS Sorghum bicolor GN Sb02g007735 PE 4 SV 1	872.6	Sam_D	Sam_D	Sam_D	Sam_D	Sam_D
C5XNL6	2	Putative uncharacterized protein Sb03g025350 OS Sorghum bicolor GN Sb03g025350 PE 3 SV 1	542.95	Sam_D	Sam_D	Sam_D	Sam_D	Sam_D
C5XDY3	2	Putative uncharacterized protein Sb02g038940 OS Sorghum bicolor GN Sb02g038940 PE 4 SV 1	557.62		0.826959	-0.19	0.53	0.31	1.09	0.25	0.91	0.25
C5XR33	2	Putative uncharacterized protein Sb03g028080 OS Sorghum bicolor GN Sb03g028080 PE 4 SV 1	2146.04		1.08329	0.08	0.33	0.71	0.96	0.16	1.04	0.16
C5XR31	2	Putative uncharacterized protein Sb03g028060 OS Sorghum bicolor GN Sb03g028060 PE 4 SV 1	2103.49		0.440432	-0.82	0.47	0	1.39	0.2	0.61	0.2
RANDOM22952	2	Random Sequence 22952	146.57	Sam_C	Sam_C	Sam_C	Sam_C	Sam_C
C5XR30	2	Putative uncharacterized protein Sb03g028050 OS Sorghum bicolor GN Sb03g028050 PE 4 SV 1	694.15	Sam_D	Sam_D	Sam_D	Sam_D	Sam_D
C5YS19	2	Putative uncharacterized protein Sb08g021610 OS Sorghum bicolor GN Sb08g021610 PE 4 SV 1	1130.61	Sam_D	Sam_D	Sam_D	Sam_D	Sam_D
C5WXS6	2	Putative uncharacterized protein Sb01g046560 OS Sorghum bicolor GN Sb01g046560 PE 4 SV 1	3644.84		0.755784	-0.28	0.21	0.02	1.14	0.1	0.86	0.1
C5YF84	2	Putative uncharacterized protein Sb06g014590 OS Sorghum bicolor GN Sb06g014590 PE 3 SV 1	2375.32		1.1853	0.17	0.2	0.9	0.92	0.1	1.08	0.1
C5Z0J3	2	60S ribosomal protein L18 OS Sorghum bicolor GN Sb09g004290 PE 3 SV 1	493.55	Sam_C	Sam_C	Sam_C	Sam_C	Sam_C
C5X9S1	2	Putative uncharacterized protein Sb02g021535 Fragment OS Sorghum bicolor GN Sb02g021535 PE 4 SV 1	62.32	Sam_D	Sam_D	Sam_D	Sam_D	Sam_D
C5XVK9	2	Putative uncharacterized protein Sb04g023520 OS Sorghum bicolor GN Sb04g023520 PE 4 SV 1	936.78		0.740818	-0.3	0.67	0.17	1.14	0.28	0.86	0.28
RANDOM27498	2	Random Sequence 27498	98.38	Sam_D	Sam_D	Sam_D	Sam_D	Sam_D
C5YDD4	2	Putative uncharacterized protein Sb06g004300 OS Sorghum bicolor GN Sb06g004300 PE 4 SV 1	646.6		0.818731	-0.2	0.87	0.36	1.09	0.42	0.91	0.42
C5YMV5	2	Putative uncharacterized protein Sb07g023920 OS Sorghum bicolor GN Sb07g023920 PE 3 SV 1	11027.6		1.30996	0.27	0.08	1	0.87	0.04	1.13	0.04
C5WMM1	2	Putative uncharacterized protein Sb01g037950 OS Sorghum bicolor GN Sb01g037950 PE 3 SV 1	787.97	Sam_C	Sam_C	Sam_C	Sam_C	Sam_C
C5YDD1	2	Putative uncharacterized protein Sb06g004280 OS Sorghum bicolor GN Sb06g004280 PE 4 SV 1	1644.85		1.13883	0.13	0.24	0.83	0.93	0.12	1.07	0.12
C5XAR4	2	Putative uncharacterized protein Sb02g035380 OS Sorghum bicolor GN Sb02g035380 PE 4 SV 1	434.59	Sam_D	Sam_D	Sam_D	Sam_D	Sam_D
C5WZF2	2	Putative uncharacterized protein Sb01g020010 OS Sorghum bicolor GN Sb01g020010 PE 3 SV 1	494.71	Sam_D	Sam_D	Sam_D	Sam_D	Sam_D
C5YJP1	2	Putative uncharacterized protein Sb07g028940 OS Sorghum bicolor GN Sb07g028940 PE 3 SV 1	833.94	Sam_D	Sam_D	Sam_D	Sam_D	Sam_D
C5XU89	2	Putative uncharacterized protein Sb04g035260 OS Sorghum bicolor GN Sb04g035260 PE 4 SV 1	621.09	Sam_D	Sam_D	Sam_D	Sam_D	Sam_D
C5Y688	2	Aldehyde dehydrogenase OS Sorghum bicolor GN Sb05g005470 PE 3 SV 1	561	Sam_D	Sam_D	Sam_D	Sam_D	Sam_D
C5XR27	2	Putative uncharacterized protein Sb03g028020 OS Sorghum bicolor GN Sb03g028020 PE 4 SV 1	731.05	Sam_D	Sam_D	Sam_D	Sam_D	Sam_D
C5YTC0	2	Putative uncharacterized protein Sb08g005500 OS Sorghum bicolor GN Sb08g005500 PE 4 SV 1	481.51		0.755784	-0.28	0.57	0.14	1.14	0.29	0.86	0.29
C5XU80	2	Putative uncharacterized protein Sb04g022560 OS Sorghum bicolor GN Sb04g022560 PE 3 SV 1	1715.16		0.810584	-0.21	0.2	0.03	1.11	0.1	0.89	0.1
C5XCE8	2	Putative uncharacterized protein Sb02g037420 OS Sorghum bicolor GN Sb02g037420 PE 3 SV 1	1065.77		0.506617	-0.68	0.62	0.02	1.32	0.28	0.68	0.28
C5YV65	2	Lactoylglutathione lyase OS Sorghum bicolor GN Sb09g007910 PE 3 SV 1	455.03		0.88692	-0.12	0.3	0.29	1.06	0.15	0.94	0.15
C5XCE2	2	Putative uncharacterized protein Sb02g037350 OS Sorghum bicolor GN Sb02g037350 PE 4 SV 1	5141.97		0.0699482	-2.66	0.61	0	1.86	0.08	0.14	0.08
A1E9Y0	2	NAD P H quinone oxidoreductase subunit H chloroplastic OS Sorghum bicolor GN ndhH PE 3 SV 1	1056.33		1.49182	0.4	0.27	1	0.8	0.14	1.2	0.14
C5YMU8	2	Putative uncharacterized protein Sb07g023850 OS Sorghum bicolor GN Sb07g023850 PE 4 SV 1	742.93	Sam_D	Sam_D	Sam_D	Sam_D	Sam_D
Q8LKU3	2	Putative 60S ribosomal protein OS Sorghum bicolor GN 170F8 7 PE 3 SV 1	360.84		1.99372	0.69	0.69	0.98	0.68	0.29	1.32	0.29
C6JSG2	2	Putative uncharacterized protein Sb0541s002010 Fragment OS Sorghum bicolor GN Sb0541s002010 PE 3 S	1157.91	Sam_D	Sam_D	Sam_D	Sam_D	Sam_D
C6JSG0	2	Putative uncharacterized protein Sb0525s002010 Fragment OS Sorghum bicolor GN Sb0525s002010 PE 4 S	7185.44		1.56831	0.45	0.22	1	0.78	0.1	1.22	0.1
A1E9X8	2	NAD P H quinone oxidoreductase subunit I chloroplastic OS Sorghum bicolor GN ndhI PE 3 SV 1	1621.31		1.11628	0.11	0.4	0.73	0.95	0.2	1.05	0.2
B3GQV9	2	Peptidyl prolyl cis trans isomerase OS Sorghum bicolor GN Cyp PE 3 SV 1	1385.61		1.34986	0.3	0.42	0.91	0.85	0.2	1.15	0.2
A1E9X5	2	Photosystem I iron sulfur center OS Sorghum bicolor GN psaC PE 3 SV 1	90009.1		0.860708	-0.15	0.08	0	1.08	0.04	0.92	0.04
C5XM77	1	Putative uncharacterized protein Sb03g022960 OS Sorghum bicolor GN Sb03g022960 PE 4 SV 1	5.27	Sam_D	Sam_D	Sam_D	Sam_D	Sam_D
C5XSC5	2	Putative uncharacterized protein Sb04g001320 OS Sorghum bicolor GN Sb04g001320 PE 4 SV 1	2800.39		1.13883	0.13	0.21	0.88	0.93	0.1	1.07	0.1
C5YGH8	2	Putative uncharacterized protein Sb06g016800 OS Sorghum bicolor GN Sb06g016800 PE 4 SV 1	874.78	Sam_D	Sam_D	Sam_D	Sam_D	Sam_D
C5XSC0	2	Putative uncharacterized protein Sb04g001270 OS Sorghum bicolor GN Sb04g001270 PE 4 SV 1	582.59		0.423162	-0.86	1	0.12	1.38	0.4	0.62	0.4
C5YJN5	2	Putative uncharacterized protein Sb07g028880 OS Sorghum bicolor GN Sb07g028880 PE 4 SV 1	1566.1		0.71177	-0.34	0.43	0.06	1.17	0.2	0.83	0.2
C5X1Q1	2	Putative uncharacterized protein Sb01g036580 OS Sorghum bicolor GN Sb01g036580 PE 4 SV 1	1375.04	Sam_D	Sam_D	Sam_D	Sam_D	Sam_D
C5YPZ1	2	Putative uncharacterized protein Sb08g018750 OS Sorghum bicolor GN Sb08g018750 PE 3 SV 1	11741.4		1.1275	0.12	0.1	0.98	0.94	0.05	1.06	0.05
RANDOM14401	2	Random Sequence 14401	28.02	Sam_D	Sam_D	Sam_D	Sam_D	Sam_D
C5YET6	2	Putative uncharacterized protein Sb06g013940 OS Sorghum bicolor GN Sb06g013940 PE 4 SV 1	833.01		0.390628	-0.94	0.49	0	1.43	0.19	0.57	0.19
A1E9W6	2	50S ribosomal protein L2 chloroplastic OS Sorghum bicolor GN rpl2 A PE 3 SV 1	744.57		1.91554	0.65	0.57	0.98	0.69	0.25	1.31	0.25
A1E9W3	2	30S ribosomal protein S3 chloroplastic OS Sorghum bicolor GN rps3 PE 3 SV 1	1050.97	Sam_D	Sam_D	Sam_D	Sam_D	Sam_D
A1E9W2	2	50S ribosomal protein L16 chloroplastic OS Sorghum bicolor GN rpl16 PE 3 SV 1	970.7		0.771052	-0.26	0.66	0.25	1.12	0.31	0.88	0.31
C5YXY3	2	Peptidyl prolyl cis trans isomerase OS Sorghum bicolor GN Sb09g000350 PE 3 SV 1	6729.73		0.329559	-1.11	0.26	0	1.5	0.1	0.5	0.1
A1E9W1	2	50S ribosomal protein L14 chloroplastic OS Sorghum bicolor GN rpl14 PE 3 SV 1	2904.55		1.13883	0.13	0.41	0.76	0.94	0.2	1.06	0.2
C5XYN8	2	Putative uncharacterized protein Sb04g027630 OS Sorghum bicolor GN Sb04g027630 PE 4 SV 1	918.19		0.763379	-0.27	0.57	0.17	1.13	0.29	0.87	0.29
A1E9W0	2	30S ribosomal protein S8 chloroplastic OS Sorghum bicolor GN rps8 PE 3 SV 1	1073.58	Sam_C	Sam_C	Sam_C	Sam_C	Sam_C
C5YGG8	2	Putative uncharacterized protein Sb06g016690 OS Sorghum bicolor GN Sb06g016690 PE 4 SV 1	1203.29		1.0202	0.02	0.38	0.57	0.99	0.19	1.01	0.19
C5YN49	2	Superoxide dismutase Cu Zn OS Sorghum bicolor GN Sb07g023950 PE 3 SV 1	13861.6		0.618783	-0.48	0.2	0	1.23	0.09	0.77	0.09
C5WSV4	2	Elongation factor Tu OS Sorghum bicolor GN Sb01g001080 PE 3 SV 1	7.58	Sam_D	Sam_D	Sam_D	Sam_D	Sam_D
C5YPY7	2	Putative uncharacterized protein Sb08g018720 OS Sorghum bicolor GN Sb08g018720 PE 4 SV 1	3132.96	Sam_C	Sam_C	Sam_C	Sam_C	Sam_C
C5WSV3	2	Putative uncharacterized protein Sb01g001070 OS Sorghum bicolor GN Sb01g001070 PE 4 SV 1	623.36	Sam_C	Sam_C	Sam_C	Sam_C	Sam_C
C5XKB8	2	Putative uncharacterized protein Sb03g001290 OS Sorghum bicolor GN Sb03g001290 PE 3 SV 1	2364.27		1.47698	0.39	0.4	0.95	0.81	0.19	1.19	0.19
C5XWZ7	2	Putative uncharacterized protein Sb04g005870 OS Sorghum bicolor GN Sb04g005870 PE 4 SV 1	5335.86	Sam_C	Sam_C	Sam_C	Sam_C	Sam_C
C5XWZ5	2	Putative uncharacterized protein Sb04g005860 OS Sorghum bicolor GN Sb04g005860 PE 4 SV 1	5014.14	Sam_C	Sam_C	Sam_C	Sam_C	Sam_C
C5WY08	2	Putative uncharacterized protein Sb01g005360 OS Sorghum bicolor GN Sb01g005360 PE 3 SV 1	3950.67		0.895834	-0.11	0.6	0.38	1.05	0.29	0.95	0.29
C5Z6R9	2	Putative uncharacterized protein Sb10g025470 OS Sorghum bicolor GN Sb10g025470 PE 3 SV 1	46.84	Sam_D	Sam_D	Sam_D	Sam_D	Sam_D
C5YF43	2	Putative uncharacterized protein Sb06g027330 OS Sorghum bicolor GN Sb06g027330 PE 3 SV 1	2920.18		0.904837	-0.1	0.33	0.31	1.05	0.16	0.95	0.16
C5XFH6	2	Fructose bisphosphate aldolase OS Sorghum bicolor GN Sb03g043140 PE 3 SV 1	2374.56		1.1853	0.17	0.16	0.98	0.91	0.08	1.09	0.08
A1E9V4	2	Cytochrome b6 OS Sorghum bicolor GN petB PE 3 SV 2	3388.42	Sam_D	Sam_D	Sam_D	Sam_D	Sam_D
C5Y0Z8	2	Putative uncharacterized protein Sb04g031940 OS Sorghum bicolor GN Sb04g031940 PE 4 SV 1	560.8	Sam_C	Sam_C	Sam_C	Sam_C	Sam_C
C5XIN5	0	Putative uncharacterized protein Sb03g046720 OS Sorghum bicolor GN Sb03g046720 PE 3 SV 1	3.55	Sam_C	Sam_C	Sam_C	Sam_C	Sam_C
C5YRL2	2	Non specific lipid transfer protein OS Sorghum bicolor GN Sb08g002690 PE 3 SV 1	24872.5		0.83527	-0.18	0.16	0.01	1.09	0.08	0.91	0.08
C5YRL0	2	Non specific lipid transfer protein OS Sorghum bicolor GN Sb08g002670 PE 3 SV 1	11027.3	Sam_D	Sam_D	Sam_D	Sam_D	Sam_D
A1E9V0	2	Photosystem II CP47 reaction center protein OS Sorghum bicolor GN psbB PE 3 SV 1	23052.5		1.36343	0.31	0.12	1	0.85	0.06	1.15	0.06
C5XSA5	2	Catalase OS Sorghum bicolor GN Sb04g001130 PE 3 SV 1	1527.17	Sam_C	Sam_C	Sam_C	Sam_C	Sam_C
C5YY90	2	40S ribosomal protein S12 OS Sorghum bicolor GN Sb09g020940 PE 3 SV 1	2652.15	Sam_C	Sam_C	Sam_C	Sam_C	Sam_C
C5XYM5	2	Putative uncharacterized protein Sb04g008450 OS Sorghum bicolor GN Sb04g008450 PE 4 SV 1	1108.13	Sam_D	Sam_D	Sam_D	Sam_D	Sam_D
C5WSU8	2	Putative uncharacterized protein Sb01g043060 OS Sorghum bicolor GN Sb01g043060 PE 3 SV 1	517.3		1.11628	0.11	0.38	0.73	0.95	0.19	1.05	0.19
C5X4U5	2	Putative uncharacterized protein Sb02g042150 OS Sorghum bicolor GN Sb02g042150 PE 3 SV 1	331.6	Sam_C	Sam_C	Sam_C	Sam_C	Sam_C
C5XAN7	2	Putative uncharacterized protein Sb02g022910 OS Sorghum bicolor GN Sb02g022910 PE 4 SV 1	812.32	Sam_C	Sam_C	Sam_C	Sam_C	Sam_C
RANDOM26800	2	Random Sequence 26800	28.02	Sam_D	Sam_D	Sam_D	Sam_D	Sam_D
C5XQM4	2	Putative uncharacterized protein Sb03g040880 OS Sorghum bicolor GN Sb03g040880 PE 3 SV 1	13801.3	Sam_D	Sam_D	Sam_D	Sam_D	Sam_D
C5Y8Y2	2	Putative uncharacterized protein Sb06g030270 OS Sorghum bicolor GN Sb06g030270 PE 4 SV 1	506.63	Sam_D	Sam_D	Sam_D	Sam_D	Sam_D
C5X6H6	2	Putative uncharacterized protein Sb02g044060 OS Sorghum bicolor GN Sb02g044060 PE 3 SV 1	7277.78		0.571209	-0.56	0.27	0	1.27	0.12	0.73	0.12
C5YBL4	2	Putative uncharacterized protein Sb06g000660 OS Sorghum bicolor GN Sb06g000660 PE 3 SV 1	755.15		1.17351	0.16	0.32	0.88	0.92	0.16	1.08	0.16
C5YRK9	2	Non specific lipid transfer protein OS Sorghum bicolor GN Sb08g002660 PE 3 SV 1	4724.71	Sam_D	Sam_D	Sam_D	Sam_D	Sam_D
C5YER4	2	Putative uncharacterized protein Sb06g013750 OS Sorghum bicolor GN Sb06g013750 PE 4 SV 1	605.36	Sam_C	Sam_C	Sam_C	Sam_C	Sam_C
C5XFG9	2	Structural maintenance of chromosomes protein OS Sorghum bicolor GN Sb03g043060 PE 3 SV 1	87.34		0.810584	-0.21	0.92	0.27	1.1	0.41	0.9	0.41
C5YRK3	2	Putative uncharacterized protein Sb08g002610 OS Sorghum bicolor GN Sb08g002610 PE 3 SV 1	1480.03		0.67032	-0.4	0.59	0.05	1.2	0.27	0.8	0.27
C5YV24	2	Putative uncharacterized protein Sb09g027690 OS Sorghum bicolor GN Sb09g027690 PE 4 SV 1	4279.85	Sam_D	Sam_D	Sam_D	Sam_D	Sam_D
C5X4T4	2	Putative uncharacterized protein Sb02g042050 OS Sorghum bicolor GN Sb02g042050 PE 3 SV 1	5693.35		0.631284	-0.46	0.22	0	1.22	0.1	0.78	0.1
C5WST3	2	Putative uncharacterized protein Sb01g042930 OS Sorghum bicolor GN Sb01g042930 PE 3 SV 1	628.19		1	0	0.95	0.46	1	0.44	1	0.44
C5Z1W4	2	Putative uncharacterized protein Sb10g030240 OS Sorghum bicolor GN Sb10g030240 PE 3 SV 1	525.83		0.733447	-0.31	0.41	0.08	1.15	0.2	0.85	0.2
C5YZJ4	2	S adenosylmethionine synthase OS Sorghum bicolor GN Sb09g002840 PE 3 SV 1	2142.67		1.59999	0.47	0.23	1	0.77	0.11	1.23	0.11
C5XWX8	2	Putative uncharacterized protein Sb04g005710 OS Sorghum bicolor GN Sb04g005710 PE 3 SV 1	423.34		1.10517	0.1	0.45	0.66	0.95	0.22	1.05	0.22
C5YI87	1	Calcium transporting ATPase OS Sorghum bicolor GN Sb07g026810 PE 3 SV 1	2.01	Sam_D	Sam_D	Sam_D	Sam_D	Sam_D
A1E9T7	2	Cytochrome f OS Sorghum bicolor GN petA PE 3 SV 1	37024.5		1.11628	0.11	0.1	0.97	0.95	0.05	1.05	0.05
C5YY74	2	Cytochrome b6 f complex iron sulfur subunit OS Sorghum bicolor GN Sb09g020820 PE 3 SV 1	14941.9		1.47698	0.39	0.18	1	0.81	0.09	1.19	0.09
A1E9T2	2	Ribulose bisphosphate carboxylase large chain OS Sorghum bicolor GN rbcL PE 3 SV 1	100796		0.923116	-0.08	0.04	0	1.04	0.02	0.96	0.02
A1E9T1	2	ATP synthase subunit beta chloroplastic OS Sorghum bicolor GN atpB PE 3 SV 1	235374		0.895834	-0.11	0.04	0	1.05	0.02	0.95	0.02
A1E9T0	2	ATP synthase epsilon chain chloroplastic OS Sorghum bicolor GN atpE PE 3 SV 1	4394.7	Sam_D	Sam_D	Sam_D	Sam_D	Sam_D
C5XIL2	2	Putative uncharacterized protein Sb03g046510 OS Sorghum bicolor GN Sb03g046510 PE 4 SV 1	1673.08	Sam_D	Sam_D	Sam_D	Sam_D	Sam_D
C5YA89	1	Putative uncharacterized protein Sb06g019415 Fragment OS Sorghum bicolor GN Sb06g019415 PE 4 SV 1	12.91	Sam_D	Sam_D	Sam_D	Sam_D	Sam_D
C5X4S1	2	Elongation factor Ts OS Sorghum bicolor GN Sb02g041940 PE 3 SV 1	329.19		1.69893	0.53	0.35	1	0.74	0.16	1.26	0.16
C5Y5Q8	2	Fructose bisphosphate aldolase OS Sorghum bicolor GN Sb05g004590 PE 3 SV 1	30027.2		0.960789	-0.04	0.08	0.15	1.02	0.04	0.98	0.04
C5XTQ4	2	Putative uncharacterized protein Sb04g035230 OS Sorghum bicolor GN Sb04g035230 PE 3 SV 1	333.75	Sam_C	Sam_C	Sam_C	Sam_C	Sam_C
C5XWW4	2	Putative uncharacterized protein Sb04g005570 OS Sorghum bicolor GN Sb04g005570 PE 3 SV 1	1225.48		0.951229	-0.05	0.37	0.39	1.02	0.18	0.98	0.18
C5XQK1	2	Putative uncharacterized protein Sb03g040690 OS Sorghum bicolor GN Sb03g040690 PE 4 SV 1	3471.76	Sam_C	Sam_C	Sam_C	Sam_C	Sam_C
A1E9S8	2	NAD P H quinone oxidoreductase subunit K chloroplastic OS Sorghum bicolor GN ndhK PE 3 SV 2	2719.89		1.40495	0.34	0.35	0.96	0.83	0.17	1.17	0.17
C5YXU9	2	Putative uncharacterized protein Sb09g020360 OS Sorghum bicolor GN Sb09g020360 PE 3 SV 1	212.74	Sam_C	Sam_C	Sam_C	Sam_C	Sam_C
A1E9S7	2	NAD P H quinone oxidoreductase subunit J chloroplastic OS Sorghum bicolor GN ndhJ PE 3 SV 1	1791.07	Sam_D	Sam_D	Sam_D	Sam_D	Sam_D
A1E9S3	2	Photosystem I P700 chlorophyll a apoprotein A2 OS Sorghum bicolor GN psaB PE 3 SV 1	4040.16		1.32313	0.28	0.15	1	0.86	0.07	1.14	0.07
A1E9S1	2	ATP synthase subunit alpha chloroplastic OS Sorghum bicolor GN atpA PE 3 SV 1	95156.8		1.05127	0.05	0.04	0.99	0.98	0.02	1.02	0.02
A1E9S0	2	ATP synthase subunit b chloroplastic OS Sorghum bicolor GN atpF PE 3 SV 1	1276.82	Sam_C	Sam_C	Sam_C	Sam_C	Sam_C
Q4VQB2	2	Pathogenesis related protein 10b OS Sorghum bicolor GN PR10 PE 3 SV 1	1930.62		0.25924	-1.35	0.61	0.01	1.58	0.19	0.42	0.19
C5Z269	2	Putative uncharacterized protein Sb10g000720 OS Sorghum bicolor GN Sb10g000720 PE 4 SV 1	33275.6		1.0202	0.02	0.11	0.67	0.99	0.05	1.01	0.05
C5Z267	2	Putative uncharacterized protein Sb10g000700 OS Sorghum bicolor GN Sb10g000700 PE 4 SV 1	2116.53	Sam_D	Sam_D	Sam_D	Sam_D	Sam_D
C5WW94	2	Putative uncharacterized protein Sb01g017380 OS Sorghum bicolor GN Sb01g017380 PE 3 SV 1	13443.9		0.99005	-0.01	0.12	0.37	1.01	0.06	0.99	0.06
C5WT31	2	Putative uncharacterized protein Sb01g001880 OS Sorghum bicolor GN Sb01g001880 PE 4 SV 1	924.82	Sam_C	Sam_C	Sam_C	Sam_C	Sam_C
C5X891	2	Putative uncharacterized protein Sb02g019430 OS Sorghum bicolor GN Sb02g019430 PE 4 SV 1	28.02	Sam_D	Sam_D	Sam_D	Sam_D	Sam_D
C5XH85	2	Isocitrate dehydrogenase NAD subunit mitochondrial OS Sorghum bicolor GN Sb03g011050 PE 3 SV 1	441.42	Sam_D	Sam_D	Sam_D	Sam_D	Sam_D
C4P7S5	2	Non specific serine threonine protein kinase OS Sorghum bicolor GN CIPK17 PE 2 SV 1	522.19	Sam_C	Sam_C	Sam_C	Sam_C	Sam_C
C5WNX8	2	Putative uncharacterized protein Sb01g011310 OS Sorghum bicolor GN Sb01g011310 PE 3 SV 1	16077.5		0.40657	-0.9	0.22	0	1.42	0.09	0.58	0.09
C5WNX7	2	Putative uncharacterized protein Sb01g011305 Fragment OS Sorghum bicolor GN Sb01g011305 PE 4 SV 1	1493.54		0.771052	-0.26	0.47	0.17	1.13	0.23	0.87	0.23
C5XU10	2	Putative uncharacterized protein Sb04g021960 OS Sorghum bicolor GN Sb04g021960 PE 4 SV 1	1298.3		1.19722	0.18	0.26	0.91	0.91	0.13	1.09	0.13
C5XIJ9	2	Putative uncharacterized protein Sb03g046390 OS Sorghum bicolor GN Sb03g046390 PE 3 SV 1	496.3	Sam_D	Sam_D	Sam_D	Sam_D	Sam_D
C5Z0B5	2	Phosphoglycerate kinase OS Sorghum bicolor GN Sb09g024340 PE 3 SV 1	94638.1		0.941765	-0.06	0.06	0	1.03	0.03	0.97	0.03
C5YUN5	2	Putative uncharacterized protein Sb09g006480 OS Sorghum bicolor GN Sb09g006480 PE 3 SV 1	524.03		1.89648	0.64	0.7	0.97	0.7	0.29	1.3	0.29
C5XIJ4	2	Putative uncharacterized protein Sb03g046345 Fragment OS Sorghum bicolor GN Sb03g046345 PE 4 SV 1	679.35	Sam_D	Sam_D	Sam_D	Sam_D	Sam_D
C5XIJ3	2	Putative uncharacterized protein Sb03g046340 OS Sorghum bicolor GN Sb03g046340 PE 4 SV 1	45620.4		1.03045	0.03	0.08	0.75	0.98	0.04	1.02	0.04
A1E9R0	2	Photosystem II CP43 reaction center protein OS Sorghum bicolor GN psbC PE 3 SV 1	25302.7		1.17351	0.16	0.06	1	0.92	0.03	1.08	0.03
RANDOM1588	2	Random Sequence 1588	146.57	Sam_C	Sam_C	Sam_C	Sam_C	Sam_C
C5X1K7	2	Putative uncharacterized protein Sb01g021890 OS Sorghum bicolor GN Sb01g021890 PE 4 SV 1	3396.39		1.2214	0.2	0.2	0.96	0.9	0.1	1.1	0.1
C5WT26	2	40S ribosomal protein S4 OS Sorghum bicolor GN Sb01g001850 PE 3 SV 1	5984.69	Sam_D	Sam_D	Sam_D	Sam_D	Sam_D
C5XE18	2	40S ribosomal protein SA OS Sorghum bicolor GN Sb02g039270 PE 3 SV 1	1645.86	Sam_D	Sam_D	Sam_D	Sam_D	Sam_D
C5WVW2	2	Adenylosuccinate synthetase 1 chloroplastic OS Sorghum bicolor GN PURA1 PE 3 SV 1	608.46		0.554327	-0.59	0.81	0.1	1.27	0.35	0.73	0.35
RANDOM5919	2	Random Sequence 5919	146.57	Sam_C	Sam_C	Sam_C	Sam_C	Sam_C
C5X4Q0	2	Proteasome subunit beta type OS Sorghum bicolor GN Sb02g029260 PE 3 SV 1	922.15	Sam_D	Sam_D	Sam_D	Sam_D	Sam_D
C5XDP0	2	Putative uncharacterized protein Sb02g025700 OS Sorghum bicolor GN Sb02g025700 PE 3 SV 1	350.11		0.771052	-0.26	1.27	0.17	1.13	0.56	0.87	0.56
C5YUM9	2	Putative uncharacterized protein Sb09g006420 OS Sorghum bicolor GN Sb09g006420 PE 3 SV 1	603.38	Sam_D	Sam_D	Sam_D	Sam_D	Sam_D
A1E9Q9	2	Photosystem II D2 protein OS Sorghum bicolor GN psbD PE 3 SV 1	9201.73		1.27125	0.24	0.14	1	0.88	0.07	1.12	0.07
A1E9Q4	2	Photosystem II protein D1 OS Sorghum bicolor GN psbA PE 3 SV 1	11128.6		1.19722	0.18	0.14	0.99	0.91	0.07	1.09	0.07
C5Y167	2	Putative uncharacterized protein Sb04g017805 Fragment OS Sorghum bicolor GN Sb04g017805 PE 4 SV 1	553.79	Sam_D	Sam_D	Sam_D	Sam_D	Sam_D
C5XFC3	2	Putative uncharacterized protein Sb03g030100 OS Sorghum bicolor GN Sb03g030100 PE 3 SV 1	4902.33	Sam_C	Sam_C	Sam_C	Sam_C	Sam_C
C5YGA5	2	Putative uncharacterized protein Sb06g016220 OS Sorghum bicolor GN Sb06g016220 PE 4 SV 1	389.89	Sam_D	Sam_D	Sam_D	Sam_D	Sam_D
C5YJG5	2	Putative uncharacterized protein Sb07g007610 OS Sorghum bicolor GN Sb07g007610 PE 3 SV 1	61.02		1.16183	0.15	0.85	0.64	0.93	0.4	1.07	0.4
C5YCZ2	2	Elongation factor G chloroplastic OS Sorghum bicolor GN Sb06g023840 PE 3 SV 1	1907.09		1.43333	0.36	0.19	1	0.82	0.09	1.18	0.09
C5XE07	2	Putative uncharacterized protein Sb02g039166 OS Sorghum bicolor GN Sb02g039166 PE 3 SV 1	2189.63		0.786628	-0.24	0.32	0.05	1.12	0.16	0.88	0.16
C5YA50	2	Putative uncharacterized protein Sb06g032470 OS Sorghum bicolor GN Sb06g032470 PE 4 SV 1	395.39	Sam_C	Sam_C	Sam_C	Sam_C	Sam_C
C5YSY6	2	Putative uncharacterized protein Sb08g022740 OS Sorghum bicolor GN Sb08g022740 PE 4 SV 1	1544.4	Sam_D	Sam_D	Sam_D	Sam_D	Sam_D
C5XQH5	2	Putative uncharacterized protein Sb03g040430 OS Sorghum bicolor GN Sb03g040430 PE 4 SV 1	111.91	Sam_D	Sam_D	Sam_D	Sam_D	Sam_D
C5XGU1	2	Putative uncharacterized protein Sb03g031520 OS Sorghum bicolor GN Sb03g031520 PE 4 SV 1	420.92		1.59999	0.47	0.45	0.96	0.77	0.21	1.23	0.21
C5XWT6	2	Putative uncharacterized protein Sb04g038560 OS Sorghum bicolor GN Sb04g038560 PE 4 SV 1	91.82	Sam_D	Sam_D	Sam_D	Sam_D	Sam_D
C5XX54	2	Histone H2A OS Sorghum bicolor GN Sb04g025140 PE 3 SV 1	6356.5	Sam_D	Sam_D	Sam_D	Sam_D	Sam_D
C5X9I8	2	Putative uncharacterized protein Sb02g002960 OS Sorghum bicolor GN Sb02g002960 PE 4 SV 1	3124.18	Sam_C	Sam_C	Sam_C	Sam_C	Sam_C
C5XX52	2	Glyceraldehyde 3 phosphate dehydrogenase OS Sorghum bicolor GN Sb04g025120 PE 3 SV 1	23452.5		1.01005	0.01	0.09	0.61	0.99	0.05	1.01	0.05
C5XFB9	2	Putative uncharacterized protein Sb03g030060 OS Sorghum bicolor GN Sb03g030060 PE 3 SV 1	1194.31	Sam_D	Sam_D	Sam_D	Sam_D	Sam_D
C5YY31	2	Putative uncharacterized protein Sb09g000750 OS Sorghum bicolor GN Sb09g000750 PE 3 SV 1	9775.04		0.980199	-0.02	0.12	0.41	1.01	0.06	0.99	0.06
RANDOM32309	2	Random Sequence 32309	3.6	Sam_C	Sam_C	Sam_C	Sam_C	Sam_C
C5WT08	2	Putative uncharacterized protein Sb01g001650 OS Sorghum bicolor GN Sb01g001650 PE 3 SV 1	996.9	Sam_C	Sam_C	Sam_C	Sam_C	Sam_C
C5WPI5	2	Putative uncharacterized protein Sb01g011570 OS Sorghum bicolor GN Sb01g011570 PE 4 SV 1	1415.74	Sam_D	Sam_D	Sam_D	Sam_D	Sam_D
C5X861	2	Putative uncharacterized protein Sb02g018650 OS Sorghum bicolor GN Sb02g018650 PE 4 SV 1	1533.33		1.07251	0.07	0.24	0.72	0.96	0.12	1.04	0.12
C5XGT6	2	ATP synthase subunit beta OS Sorghum bicolor GN Sb03g031470 PE 3 SV 1	15591.7		0.67032	-0.4	0.14	0	1.2	0.07	0.8	0.07
C5XTM6	2	Putative uncharacterized protein Sb04g034980 OS Sorghum bicolor GN Sb04g034980 PE 4 SV 1	581.19	Sam_D	Sam_D	Sam_D	Sam_D	Sam_D
C5XJZ3	2	Putative uncharacterized protein Sb03g034200 OS Sorghum bicolor GN Sb03g034200 PE 4 SV 1	8973.29		1.37713	0.32	0.13	1	0.84	0.06	1.16	0.06
C5XP45	2	Histone H2B OS Sorghum bicolor GN Sb03g039310 PE 3 SV 1	8093.16		1.43333	0.36	0.19	1	0.82	0.09	1.18	0.09
C5WVT9	2	Putative uncharacterized protein Sb01g045320 OS Sorghum bicolor GN Sb01g045320 PE 4 SV 1	1114.89	Sam_C	Sam_C	Sam_C	Sam_C	Sam_C
C5YT85	2	Putative uncharacterized protein Sb08g005260 OS Sorghum bicolor GN Sb08g005260 PE 4 SV 1	21994.6		0.537944	-0.62	0.14	0	1.3	0.06	0.7	0.06
C5YBE9	2	Putative uncharacterized protein Sb06g021240 OS Sorghum bicolor GN Sb06g021240 PE 4 SV 1	3799.18	Sam_C	Sam_C	Sam_C	Sam_C	Sam_C
C5YBE8	2	Putative uncharacterized protein Sb06g021230 OS Sorghum bicolor GN Sb06g021230 PE 4 SV 1	16.07	Sam_C	Sam_C	Sam_C	Sam_C	Sam_C
C5XTL1	2	Putative uncharacterized protein Sb04g034850 OS Sorghum bicolor GN Sb04g034850 PE 4 SV 1	613.6	Sam_D	Sam_D	Sam_D	Sam_D	Sam_D
C5Y2F0	2	6 phosphogluconate dehydrogenase decarboxylating OS Sorghum bicolor GN Sb05g016740 PE 3 SV 1	470.49	Sam_C	Sam_C	Sam_C	Sam_C	Sam_C
C5X054	2	Putative uncharacterized protein Sb01g007370 OS Sorghum bicolor GN Sb01g007370 PE 3 SV 1	617.94	Sam_D	Sam_D	Sam_D	Sam_D	Sam_D
C5X2Z4	2	Glucose 6 phosphate isomerase OS Sorghum bicolor GN Sb02g027000 PE 3 SV 1	550.37	Sam_D	Sam_D	Sam_D	Sam_D	Sam_D
C5Y3X7	2	Putative uncharacterized protein Sb05g021020 OS Sorghum bicolor GN Sb05g021020 PE 3 SV 1	2747.68		1.06184	0.06	0.11	0.79	0.97	0.06	1.03	0.06
C5XBY1	2	Putative uncharacterized protein Sb02g005440 OS Sorghum bicolor GN Sb02g005440 PE 3 SV 1	21.76	Sam_D	Sam_D	Sam_D	Sam_D	Sam_D
C5WW48	2	Putative uncharacterized protein Sb01g004260 OS Sorghum bicolor GN Sb01g004260 PE 3 SV 1	986.3	Sam_C	Sam_C	Sam_C	Sam_C	Sam_C
C5WW47	2	Putative uncharacterized protein Sb01g004250 OS Sorghum bicolor GN Sb01g004250 PE 3 SV 1	2928.93	Sam_D	Sam_D	Sam_D	Sam_D	Sam_D
C5Z216	2	Putative uncharacterized protein Sb10g000230 OS Sorghum bicolor GN Sb10g000230 PE 4 SV 1	73535.3		0.690734	-0.37	0.08	0	1.18	0.04	0.82	0.04
C5YSV6	2	Phospholipase D OS Sorghum bicolor GN Sb08g022520 PE 3 SV 1	504.63	Sam_D	Sam_D	Sam_D	Sam_D	Sam_D
C5YSV2	2	Putative uncharacterized protein Sb08g022490 OS Sorghum bicolor GN Sb08g022490 PE 4 SV 1	3103.57	Sam_C	Sam_C	Sam_C	Sam_C	Sam_C
C5X9F7	2	Putative uncharacterized protein Sb02g002690 OS Sorghum bicolor GN Sb02g002690 PE 4 SV 1	98880.1		0.771052	-0.26	0.09	0	1.13	0.04	0.87	0.04
C5Y8Q1	2	Putative uncharacterized protein Sb06g017080 OS Sorghum bicolor GN Sb06g017080 PE 3 SV 1	2353.7	Sam_D	Sam_D	Sam_D	Sam_D	Sam_D
C5Z3C9	2	Putative uncharacterized protein Sb10g002220 OS Sorghum bicolor GN Sb10g002220 PE 4 SV 1	23058.7		1.1275	0.12	0.09	0.99	0.94	0.05	1.06	0.05
C5YKV0	2	Putative uncharacterized protein Sb07g020190 OS Sorghum bicolor GN Sb07g020190 PE 3 SV 1	17.55	Sam_C	Sam_C	Sam_C	Sam_C	Sam_C
C5WPF7	2	Putative uncharacterized protein Sb01g039530 OS Sorghum bicolor GN Sb01g039530 PE 3 SV 1	11006.4		1.07251	0.07	0.11	0.84	0.96	0.06	1.04	0.06
Q84LQ5	2	Malic enzyme OS Sorghum bicolor GN Sb03g003230 PE 2 SV 1	13003.8		1.0202	0.02	0.11	0.63	0.99	0.05	1.01	0.05
C5WPF5	2	Putative uncharacterized protein Sb01g039510 OS Sorghum bicolor GN Sb01g039510 PE 3 SV 1	471.27	Sam_D	Sam_D	Sam_D	Sam_D	Sam_D
C5WYX6	2	Putative uncharacterized protein Sb01g019770 OS Sorghum bicolor GN Sb01g047680 PE 3 SV 1	2694.84	Sam_D	Sam_D	Sam_D	Sam_D	Sam_D
C5X1F2	2	Putative uncharacterized protein Sb01g021470 OS Sorghum bicolor GN Sb01g021470 PE 4 SV 1	350.89	Sam_C	Sam_C	Sam_C	Sam_C	Sam_C
C5XAE4	2	Putative uncharacterized protein Sb02g004110 OS Sorghum bicolor GN Sb02g004110 PE 3 SV 1	6550.01	Sam_D	Sam_D	Sam_D	Sam_D	Sam_D
C5XJW7	2	Putative uncharacterized protein Sb03g013850 OS Sorghum bicolor GN Sb03g013850 PE 4 SV 1	159041		0.895834	-0.11	0.04	0	1.05	0.02	0.95	0.02
C5YBC8	2	Putative uncharacterized protein Sb06g021010 OS Sorghum bicolor GN Sb06g021010 PE 4 SV 1	938.82	Sam_C	Sam_C	Sam_C	Sam_C	Sam_C
C5WQX5	2	Putative uncharacterized protein Sb01g041040 OS Sorghum bicolor GN Sb01g041040 PE 3 SV 1	4986.64		0.740818	-0.3	0.43	0.15	1.14	0.21	0.86	0.21
C5Z6H7	2	Putative uncharacterized protein Sb10g007180 OS Sorghum bicolor GN Sb10g007180 PE 4 SV 1	7626.57		0.913931	-0.09	0.19	0.19	1.04	0.09	0.96	0.09
C5XLJ5	2	Putative uncharacterized protein Sb03g035930 OS Sorghum bicolor GN Sb03g035930 PE 4 SV 1	62.32	Sam_D	Sam_D	Sam_D	Sam_D	Sam_D
C5WPE4	2	Putative uncharacterized protein Sb01g039430 OS Sorghum bicolor GN Sb01g039430 PE 3 SV 1	4.23	Sam_C	Sam_C	Sam_C	Sam_C	Sam_C
C5WZ87	2	Putative uncharacterized protein Sb01g006910 OS Sorghum bicolor GN Sb01g006910 PE 3 SV 1	631.08		1.44773	0.37	0.57	0.86	0.82	0.27	1.18	0.27
C5WPE1	2	Putative uncharacterized protein Sb01g039390 OS Sorghum bicolor GN Sb01g039390 PE 3 SV 1	4238.28	Sam_C	Sam_C	Sam_C	Sam_C	Sam_C
C5X7Q2	2	Putative uncharacterized protein Sb02g032250 OS Sorghum bicolor GN Sb02g032250 PE 4 SV 1	8310.1		1	0	0.13	0.46	1	0.06	1	0.06
C5XAD3	2	Putative uncharacterized protein Sb02g004000 OS Sorghum bicolor GN Sb02g004000 PE 4 SV 1	6970.75		0.913931	-0.09	0.17	0.2	1.04	0.08	0.96	0.08
RANDOM8590	2	Random Sequence 8590	62.32	Sam_D	Sam_D	Sam_D	Sam_D	Sam_D
C5YZA1	2	Putative uncharacterized protein Sb09g022580 OS Sorghum bicolor GN Sb09g022580 PE 3 SV 1	10098.8	Sam_D	Sam_D	Sam_D	Sam_D	Sam_D
C5YKT8	2	Trehalose 6 phosphate phosphatase OS Sorghum bicolor GN Sb07g020100 PE 3 SV 1	522.54	Sam_D	Sam_D	Sam_D	Sam_D	Sam_D
C5YXM9	2	Putative uncharacterized protein Sb09g019720 OS Sorghum bicolor GN Sb09g019720 PE 4 SV 1	2355.56		4.1787	1.43	0.65	1	0.4	0.19	1.6	0.19
C5WXD2	2	Putative uncharacterized protein Sb01g018450 OS Sorghum bicolor GN Sb01g018450 PE 4 SV 1	402.21		1.75067	0.56	0.67	0.96	0.73	0.27	1.27	0.27
C5Z3A0	2	Putative uncharacterized protein Sb10g001940 OS Sorghum bicolor GN Sb10g001940 PE 4 SV 1	400.6	Sam_C	Sam_C	Sam_C	Sam_C	Sam_C
C5XS63	2	Putative uncharacterized protein Sb04g000830 OS Sorghum bicolor GN Sb04g000830 PE 4 SV 1	501.78	Sam_D	Sam_D	Sam_D	Sam_D	Sam_D
Q1KSB0	2	Aconitate hydratase OS Sorghum bicolor GN Sb01g047850 PE 3 SV 1	1640.72		0.771052	-0.26	0.19	0	1.13	0.09	0.87	0.09
C5YPM8	2	Histone H2A OS Sorghum bicolor GN Sb08g017770 PE 3 SV 1	767.06	Sam_D	Sam_D	Sam_D	Sam_D	Sam_D
C5YVY7	2	Putative uncharacterized protein Sb09g028940 OS Sorghum bicolor GN Sb09g028940 PE 4 SV 1	440.48	Sam_D	Sam_D	Sam_D	Sam_D	Sam_D
C5WYV4	2	Putative uncharacterized protein Sb01g047510 OS Sorghum bicolor GN Sb01g047510 PE 4 SV 1	1380.9	Sam_C	Sam_C	Sam_C	Sam_C	Sam_C
C5WXC7	2	Alpha galactosidase OS Sorghum bicolor GN Sb01g018400 PE 3 SV 1	259.37	Sam_D	Sam_D	Sam_D	Sam_D	Sam_D
C5Y8N1	2	GrpE protein homolog OS Sorghum bicolor GN Sb06g016920 PE 3 SV 1	608.68	Sam_D	Sam_D	Sam_D	Sam_D	Sam_D
C5Z6F8	2	Putative uncharacterized protein Sb10g007010 OS Sorghum bicolor GN Sb10g007010 PE 3 SV 1	521.55		1.1275	0.12	0.48	0.68	0.94	0.23	1.06	0.23
C5WNP1	2	Putative uncharacterized protein Sb01g050620 OS Sorghum bicolor GN Sb01g050620 PE 3 SV 1	3.55		2.117	0.75	2.08	0.81	0.7	0.7	1.3	0.7
C5XS54	2	Putative uncharacterized protein Sb04g033580 OS Sorghum bicolor GN Sb04g033580 PE 4 SV 1	1020.06	Sam_D	Sam_D	Sam_D	Sam_D	Sam_D
C5Y6Z2	2	Putative uncharacterized protein Sb05g025450 OS Sorghum bicolor GN Sb05g025450 PE 4 SV 1	577.78	Sam_D	Sam_D	Sam_D	Sam_D	Sam_D
C5WPC6	2	Putative uncharacterized protein Sb01g039270 OS Sorghum bicolor GN Sb01g039270 PE 3 SV 1	5951.99	Sam_D	Sam_D	Sam_D	Sam_D	Sam_D
C5WPC3	2	Histone H2A OS Sorghum bicolor GN Sb01g039240 PE 3 SV 1	7749.56	Sam_C	Sam_C	Sam_C	Sam_C	Sam_C
C5WYU4	2	Putative uncharacterized protein Sb01g047410 OS Sorghum bicolor GN Sb01g047410 PE 3 SV 1	156.35	Sam_D	Sam_D	Sam_D	Sam_D	Sam_D
C5XJT8	2	Putative uncharacterized protein Sb03g013630 OS Sorghum bicolor GN Sb03g013630 PE 3 SV 1	1104.35		0.246597	-1.4	0.72	0	1.59	0.21	0.41	0.21
C5YPL2	2	Putative uncharacterized protein Sb08g017660 OS Sorghum bicolor GN Sb08g017660 PE 4 SV 1	479.39	Sam_D	Sam_D	Sam_D	Sam_D	Sam_D
C5Y5G7	2	Putative uncharacterized protein Sb05g023220 OS Sorghum bicolor GN Sb05g023220 PE 4 SV 1	4917.34		0.618783	-0.48	0.22	0	1.23	0.11	0.77	0.11
C5YW90	2	Putative uncharacterized protein Sb09g016170 OS Sorghum bicolor GN Sb09g016170 PE 4 SV 1	2270.12		0.763379	-0.27	0.66	0.22	1.13	0.32	0.87	0.32
Q38JE6	2	Putative uncharacterized protein Sb04g025860 OS Sorghum bicolor GN TIL 1 PE 2 SV 1	522.63	Sam_D	Sam_D	Sam_D	Sam_D	Sam_D
C5XC52	2	Putative uncharacterized protein Sb02g024220 OS Sorghum bicolor GN Sb02g024220 PE 3 SV 1	2579.89		0.582748	-0.54	0.32	0	1.26	0.13	0.74	0.13
C5XLG2	2	Putative uncharacterized protein Sb03g020200 OS Sorghum bicolor GN Sb03g020200 PE 3 SV 1	4253.92	Sam_D	Sam_D	Sam_D	Sam_D	Sam_D
C5XLG1	2	Putative uncharacterized protein Sb03g020190 OS Sorghum bicolor GN Sb03g020190 PE 3 SV 1	665.08	Sam_C	Sam_C	Sam_C	Sam_C	Sam_C
C5Z529	2	Putative uncharacterized protein Sb10g022570 OS Sorghum bicolor GN Sb10g022570 PE 4 SV 1	1272.54		1.30996	0.27	0.3	0.96	0.87	0.14	1.13	0.14
C5YPK6	2	Nucleoside diphosphate kinase OS Sorghum bicolor GN Sb08g017600 PE 3 SV 1	334.71		0.165299	-1.8	1.12	0.01	1.68	0.26	0.32	0.26
C5X4H2	2	Putative uncharacterized protein Sb02g028570 OS Sorghum bicolor GN Sb02g028570 PE 3 SV 1	266.14	Sam_D	Sam_D	Sam_D	Sam_D	Sam_D
C5X7N2	2	Putative uncharacterized protein Sb02g032090 OS Sorghum bicolor GN Sb02g032090 PE 4 SV 1	11530.4		0.612626	-0.49	0.18	0	1.24	0.09	0.76	0.09
C5XDG5	2	40S ribosomal protein S12 OS Sorghum bicolor GN Sb02g006810 PE 3 SV 1	441.78	Sam_D	Sam_D	Sam_D	Sam_D	Sam_D
C5YVW5	2	Putative uncharacterized protein Sb09g028720 OS Sorghum bicolor GN Sb09g028720 PE 4 SV 1	27847.3		1.03045	0.03	0.11	0.76	0.98	0.06	1.02	0.06
C5YT23	2	Putative uncharacterized protein Sb08g023070 OS Sorghum bicolor GN Sb08g023070 PE 3 SV 1	3.55		2.2705	0.82	1.6	0.82	0.67	0.65	1.33	0.65
C5YHK9	2	Putative uncharacterized protein Sb07g025680 OS Sorghum bicolor GN Sb07g025680 PE 3 SV 1	22320.9		1.16183	0.15	0.12	0.98	0.92	0.06	1.08	0.06
C5WTZ7	2	Putative uncharacterized protein Sb01g002325 Fragment OS Sorghum bicolor GN Sb01g002325 PE 4 SV 1	121.73	Sam_D	Sam_D	Sam_D	Sam_D	Sam_D
C5WXA8	2	Putative uncharacterized protein Sb01g018230 OS Sorghum bicolor GN Sb01g018230 PE 4 SV 1	1907.76	Sam_D	Sam_D	Sam_D	Sam_D	Sam_D
C5WQT0	2	40S ribosomal protein S3a OS Sorghum bicolor GN Sb01g040570 PE 3 SV 1	345.66	Sam_C	Sam_C	Sam_C	Sam_C	Sam_C
C5X1A7	1	Putative uncharacterized protein Sb01g008650 OS Sorghum bicolor GN Sb01g008650 PE 4 SV 1	544.95	Sam_D	Sam_D	Sam_D	Sam_D	Sam_D
C5WZ45	2	Succinate dehydrogenase ubiquinone flavoprotein subunit mitochondrial OS Sorghum bicolor GN Sb01g	331.06	Sam_C	Sam_C	Sam_C	Sam_C	Sam_C
C5YSP7	2	Fructose bisphosphate aldolase OS Sorghum bicolor GN Sb08g004500 PE 3 SV 1	50197.6		1.04081	0.04	0.06	0.9	0.98	0.03	1.02	0.03
C5X7M3	2	Putative uncharacterized protein Sb02g032040 OS Sorghum bicolor GN Sb02g032040 PE 4 SV 1	35715.5		1.01005	0.01	0.11	0.58	0.99	0.05	1.01	0.05
C5Z7V6	2	60S ribosomal protein L27 OS Sorghum bicolor GN Sb10g027330 PE 3 SV 1	753.11	Sam_C	Sam_C	Sam_C	Sam_C	Sam_C
C5Z876	2	Putative uncharacterized protein Sb10g027590 OS Sorghum bicolor GN Sb10g027590 PE 3 SV 1	3025.97	Sam_D	Sam_D	Sam_D	Sam_D	Sam_D
C5YMD2	2	Putative uncharacterized protein Sb07g001680 OS Sorghum bicolor GN Sb07g001680 PE 4 SV 1	1673.32	Sam_C	Sam_C	Sam_C	Sam_C	Sam_C
C5YMD1	2	Putative uncharacterized protein Sb07g001670 OS Sorghum bicolor GN Sb07g001670 PE 3 SV 1	1202.3	Sam_D	Sam_D	Sam_D	Sam_D	Sam_D
C5YNV7	2	Putative uncharacterized protein Sb08g015440 OS Sorghum bicolor GN Sb08g015440 PE 4 SV 1	511	Sam_C	Sam_C	Sam_C	Sam_C	Sam_C
C5WTY3	2	Putative uncharacterized protein Sb01g002170 OS Sorghum bicolor GN Sb01g002170 PE 3 SV 1	8767.97		1.04081	0.04	0.12	0.74	0.98	0.06	1.02	0.06
C5XLE9	2	Putative uncharacterized protein Sb03g020160 OS Sorghum bicolor GN Sb03g020160 PE 4 SV 1	17659.2	Sam_C	Sam_C	Sam_C	Sam_C	Sam_C
C5XRQ7	2	Fructose bisphosphate aldolase OS Sorghum bicolor GN Sb04g019020 PE 3 SV 1	1931.23		1.1275	0.12	0.18	0.85	0.94	0.09	1.06	0.09
C5X7L1	2	Putative uncharacterized protein Sb02g031930 OS Sorghum bicolor GN Sb02g031930 PE 4 SV 1	5262.66		1.34986	0.3	0.4	0.91	0.85	0.19	1.15	0.19
C5YG70	2	60S ribosomal protein L27 OS Sorghum bicolor GN Sb06g029070 PE 3 SV 1	1445.86	Sam_D	Sam_D	Sam_D	Sam_D	Sam_D
C5WZ31	2	Putative uncharacterized protein Sb01g006370 OS Sorghum bicolor GN Sb01g006370 PE 4 SV 1	16101.4		0.786628	-0.24	0.62	0.32	1.11	0.28	0.89	0.28
C5XWJ8	2	Elongation factor Tu OS Sorghum bicolor GN Sb04g024850 PE 3 SV 1	20792.1		1.09417	0.09	0.11	0.94	0.96	0.05	1.04	0.05
C5XTD4	2	Putative uncharacterized protein Sb04g021540 OS Sorghum bicolor GN Sb04g021540 PE 4 SV 1	169.1	Sam_D	Sam_D	Sam_D	Sam_D	Sam_D
C5WNL8	2	Putative uncharacterized protein Sb01g038760 OS Sorghum bicolor GN Sb01g038760 PE 3 SV 1	6666.64		0.440432	-0.82	0.32	0	1.39	0.15	0.61	0.15
C5WQR6	2	Putative uncharacterized protein Sb01g028150 OS Sorghum bicolor GN Sb01g028150 PE 4 SV 1	1014.8		0.594521	-0.52	0.45	0.02	1.25	0.21	0.75	0.21
C5YL07	2	Putative uncharacterized protein Sb07g020650 OS Sorghum bicolor GN Sb07g020650 PE 3 SV 1	1163.57	Sam_D	Sam_D	Sam_D	Sam_D	Sam_D
C5X695	2	Triosephosphate isomerase OS Sorghum bicolor GN Sb02g031030 PE 3 SV 1	45797.3		1.08329	0.08	0.08	0.98	0.96	0.04	1.04	0.04
C5YUB8	2	Putative uncharacterized protein Sb09g005960 OS Sorghum bicolor GN Sb09g005960 PE 4 SV 1	3680.91		2.31637	0.84	0.15	1	0.6	0.06	1.4	0.06
C5Z6B7	2	Putative uncharacterized protein Sb10g006650 OS Sorghum bicolor GN Sb10g006650 PE 4 SV 1	652.78	Sam_D	Sam_D	Sam_D	Sam_D	Sam_D
C5XF87	2	Ketol acid reductoisomerase OS Sorghum bicolor GN Sb03g029720 PE 3 SV 1	548.12		1.37713	0.32	0.42	0.93	0.84	0.2	1.16	0.2
RANDOM10979	2	Random Sequence 10979	63.24	Sam_D	Sam_D	Sam_D	Sam_D	Sam_D
C5XS12	2	Putative uncharacterized protein Sb04g033210 OS Sorghum bicolor GN Sb04g033210 PE 4 SV 1	1195.67		0.527292	-0.64	0.84	0.06	1.3	0.35	0.7	0.35
C5YG66	2	Aminomethyltransferase OS Sorghum bicolor GN Sb06g029020 PE 3 SV 1	593.77	Sam_D	Sam_D	Sam_D	Sam_D	Sam_D
C5YFU3	2	Putative uncharacterized protein Sb06g015520 OS Sorghum bicolor GN Sb06g015520 PE 4 SV 1	38.15	Sam_D	Sam_D	Sam_D	Sam_D	Sam_D
C5XDD7	2	Putative uncharacterized protein Sb02g006610 OS Sorghum bicolor GN Sb02g006610 PE 4 SV 1	829.97	Sam_D	Sam_D	Sam_D	Sam_D	Sam_D
C5WVK2	2	Peroxidase OS Sorghum bicolor GN Sb01g031740 PE 3 SV 1	970.48	Sam_C	Sam_C	Sam_C	Sam_C	Sam_C
C5YD00	2	Putative uncharacterized protein Sb06g023900 OS Sorghum bicolor GN Sb06g023900 PE 4 SV 1	2027.68	Sam_C	Sam_C	Sam_C	Sam_C	Sam_C
C5YW53	2	Putative uncharacterized protein Sb09g014430 OS Sorghum bicolor GN Sb09g014430 PE 3 SV 1	1973.9		1.03045	0.03	0.2	0.56	0.99	0.1	1.01	0.1
C5XTC1	2	Putative uncharacterized protein Sb04g021410 OS Sorghum bicolor GN Sb04g021410 PE 3 SV 1	249.89		1.07251	0.07	0.67	0.59	0.97	0.32	1.03	0.32
C5YHH7	2	Zingiberene synthase OS Sorghum bicolor GN TPS1 PE 1 SV 2	849.88	Sam_D	Sam_D	Sam_D	Sam_D	Sam_D
C5X685	2	Histone H2A OS Sorghum bicolor GN Sb02g030950 PE 3 SV 1	7297.75	Sam_D	Sam_D	Sam_D	Sam_D	Sam_D
C5YNT6	2	Putative uncharacterized protein Sb08g015270 OS Sorghum bicolor GN Sb08g015270 PE 3 SV 1	1770.53		1.34986	0.3	0.6	0.88	0.85	0.29	1.15	0.29
C5YXG6	2	Ribosomal protein OS Sorghum bicolor GN Sb09g019170 PE 3 SV 1	1991.16		0.843665	-0.17	0.28	0.17	1.08	0.14	0.92	0.14
C5XC13	2	Putative uncharacterized protein Sb02g023890 OS Sorghum bicolor GN Sb02g023890 PE 4 SV 1	471.15	Sam_D	Sam_D	Sam_D	Sam_D	Sam_D
C5XF70	2	Malate dehydrogenase OS Sorghum bicolor GN Sb03g029570 PE 3 SV 1	9752.28		0.618783	-0.48	0.17	0	1.24	0.08	0.76	0.08
C5Y765	2	Putative uncharacterized protein Sb05g006352 Fragment OS Sorghum bicolor GN Sb05g006352 PE 4 SV 1	28.02	Sam_D	Sam_D	Sam_D	Sam_D	Sam_D
C5YSM6	2	Putative uncharacterized protein Sb08g004300 OS Sorghum bicolor GN Sb08g004300 PE 4 SV 1	2871.16	Sam_D	Sam_D	Sam_D	Sam_D	Sam_D
C5WVJ1	2	Putative uncharacterized protein Sb01g031660 OS Sorghum bicolor GN Sb01g031660 PE 4 SV 1	3112.15		1.40495	0.34	0.29	0.94	0.83	0.14	1.17	0.14
C5WZ12	2	Putative uncharacterized protein Sb01g048010 OS Sorghum bicolor GN Sb01g048010 PE 3 SV 1	852.24		1.03045	0.03	0.43	0.57	0.99	0.21	1.01	0.21
C5Z7S0	2	Putative uncharacterized protein Sb10g027010 OS Sorghum bicolor GN Sb10g027010 PE 3 SV 1	504.81	Sam_C	Sam_C	Sam_C	Sam_C	Sam_C
C5Y3N7	2	Putative uncharacterized protein Sb05g001680 OS Sorghum bicolor GN Sb05g001680 PE 3 SV 1	3009.36		1.15027	0.14	0.32	0.76	0.93	0.16	1.07	0.16
C5XEU2	2	Putative uncharacterized protein Sb03g042604 OS Sorghum bicolor GN Sb03g042604 PE 3 SV 1	1184.85		0.726149	-0.32	0.68	0.15	1.15	0.31	0.85	0.31
C5Y3N4	2	Putative uncharacterized protein Sb05g001660 OS Sorghum bicolor GN Sb05g001660 PE 4 SV 1	510.89	Sam_C	Sam_C	Sam_C	Sam_C	Sam_C
C5X4C8	2	Putative uncharacterized protein Sb02g009810 OS Sorghum bicolor GN Sb02g009810 PE 3 SV 1	2690.72		1.23368	0.21	0.41	0.88	0.89	0.2	1.11	0.2
C5XUT3	2	Putative uncharacterized protein Sb04g022740 OS Sorghum bicolor GN Sb04g022740 PE 4 SV 1	446.94		0.88692	-0.12	1.56	0.46	1.06	0.64	0.94	0.64
C5WZ07	2	Putative uncharacterized protein Sb01g047970 OS Sorghum bicolor GN Sb01g047970 PE 3 SV 1	1592.97	Sam_C	Sam_C	Sam_C	Sam_C	Sam_C
C5YFS4	2	Putative uncharacterized protein Sb06g015360 OS Sorghum bicolor GN Sb06g015360 PE 4 SV 1	842.89		0.650509	-0.43	0.76	0.13	1.2	0.34	0.8	0.34
C5YW39	2	40S ribosomal protein S12 OS Sorghum bicolor GN Sb09g029400 PE 3 SV 1	2327.09	Sam_D	Sam_D	Sam_D	Sam_D	Sam_D
C5XDB8	2	Putative uncharacterized protein Sb02g006430 OS Sorghum bicolor GN Sb02g006430 PE 4 SV 1	373.57		0.631284	-0.46	0.67	0.06	1.22	0.31	0.78	0.31
C5YCM0	2	Putative uncharacterized protein Sb06g001980 OS Sorghum bicolor GN Sb06g001980 PE 4 SV 1	98.38	Sam_D	Sam_D	Sam_D	Sam_D	Sam_D
C5XN57	2	Putative uncharacterized protein Sb03g037760 OS Sorghum bicolor GN Sb03g037760 PE 3 SV 1	1712.06	Sam_D	Sam_D	Sam_D	Sam_D	Sam_D
C5YYX3	2	Putative uncharacterized protein Sb09g001700 OS Sorghum bicolor GN Sb09g001700 PE 4 SV 1	837.89	Sam_C	Sam_C	Sam_C	Sam_C	Sam_C
C5YHF8	2	Putative uncharacterized protein Sb07g004290 OS Sorghum bicolor GN Sb07g004290 PE 3 SV 1	1647.31		1.29693	0.26	0.36	0.88	0.87	0.18	1.13	0.18
C5X5U3	2	Putative uncharacterized protein Sb02g011330 OS Sorghum bicolor GN Sb02g011330 PE 4 SV 1	6326.04		0.677057	-0.39	0.17	0	1.19	0.08	0.81	0.08
C5YHF2	2	Putative uncharacterized protein Sb07g004240 OS Sorghum bicolor GN Sb07g004240 PE 4 SV 1	582.39	Sam_C	Sam_C	Sam_C	Sam_C	Sam_C
C5WU61	2	Putative uncharacterized protein Sb01g015580 OS Sorghum bicolor GN Sb01g015580 PE 4 SV 1	2260.45		0.571209	-0.56	0.48	0.01	1.27	0.22	0.73	0.22
C5XET1	2	Putative uncharacterized protein Sb03g042500 OS Sorghum bicolor GN Sb03g042500 PE 3 SV 1	450.2	Sam_D	Sam_D	Sam_D	Sam_D	Sam_D
C5XLA3	2	Putative uncharacterized protein Sb03g017620 OS Sorghum bicolor GN Sb03g017620 PE 3 SV 1	1031.22	Sam_D	Sam_D	Sam_D	Sam_D	Sam_D
C5XHZ0	2	Putative uncharacterized protein Sb03g011670 OS Sorghum bicolor GN Sb03g011670 PE 4 SV 1	581.87	Sam_D	Sam_D	Sam_D	Sam_D	Sam_D
C5YSK7	2	Putative uncharacterized protein Sb08g022450 OS Sorghum bicolor GN Sb08g022450 PE 4 SV 1	9808.99		0.107528	-2.23	0.42	0.02	1.79	0.07	0.21	0.07
C5YSK6	2	Putative uncharacterized protein Sb08g022440 OS Sorghum bicolor GN Sb08g022440 PE 4 SV 1	13401.1	Sam_C	Sam_C	Sam_C	Sam_C	Sam_C
C5YYW8	0	Putative uncharacterized protein Sb09g022176 Fragment OS Sorghum bicolor GN Sb09g022176 PE 4 SV 1	13.6	Sam_C	Sam_C	Sam_C	Sam_C	Sam_C
C5YSK5	2	Putative uncharacterized protein Sb08g022430 OS Sorghum bicolor GN Sb08g022430 PE 4 SV 1	9701.95	Sam_C	Sam_C	Sam_C	Sam_C	Sam_C
C5YFR0	2	Putative uncharacterized protein Sb06g015220 OS Sorghum bicolor GN Sb06g015220 PE 3 SV 1	249.89		1.07251	0.07	0.53	0.54	0.96	0.26	1.04	0.26
C5YW22	2	Putative uncharacterized protein Sb09g029250 OS Sorghum bicolor GN Sb09g029250 PE 4 SV 1	1051.64	Sam_D	Sam_D	Sam_D	Sam_D	Sam_D
C5YW21	2	Malate dehydrogenase OS Sorghum bicolor GN Sb09g029240 PE 3 SV 1	10670.5		0.600496	-0.51	0.19	0	1.25	0.09	0.75	0.09
