# Supplementary material for: Label-free quantitative proteomics of Sorghum bicolor reveals the proteins strengthening plant defense against insect pest Chilo partellus
Source: Proteome Sci. 2021 Apr 2;19:6. doi: 10.1186/s12953-021-00173-z (PMC8019186; doi:10.1186/s12953-021-00173-z)
Supplement: Supplementary file 3 — Additional file 3. Supplementary Data (excel files) provided with the manuscript. 1. Sample A vs B. 2. Sample C vs D. 3. Sample E vs F. Pairwise comparison of proteins from C. partellus induced and steady state from the three genotypes of S. bicolor, ICSV700 (A vs B), IS2205 (C vs D) and Swarna (E vs F). The excels sheets provide a list of up and down regulated proteins which are obtained based on the data analysis performed with PLGS, Waters. [file 12953_2021_173_MOESM3_ESM.zip › 20151026_Sample_E_vs_F_AUTO.xlsx]

## Sheet: 20151026_Sample_E_vs_F_AUTO
Accession	OK	Description	Score	Unique	Sam_F:Sam_E_Ratio	Sam_F:Sam_E_Log(e)Ratio	Sam_F:Sam_E_Log(e)StdDev	Sam_F:Sam_E__P	Sam_E_Rel Profile	Sam_E_Rel Profile SD	Sam_F_Rel Profile	Sam_F_Rel Profile SD
RANDOM18397	1	Random Sequence 18397	1.88	Sam_F	Sam_F	Sam_F	Sam_F	Sam_F
C5YIU7	2	Putative uncharacterized protein Sb07g027960 OS Sorghum bicolor GN Sb07g027960 PE 4 SV 1	4421.75		0.516851	-0.66	0.39	0	1.31	0.19	0.69	0.19
C5XCE8	2	Putative uncharacterized protein Sb02g037420 OS Sorghum bicolor GN Sb02g037420 PE 3 SV 1	1176.42		0.810584	-0.21	0.59	0.22	1.1	0.28	0.9	0.28
RANDOM19072	1	Random Sequence 19072	1.88	Sam_F	Sam_F	Sam_F	Sam_F	Sam_F
C5XCE2	2	Putative uncharacterized protein Sb02g037350 OS Sorghum bicolor GN Sb02g037350 PE 4 SV 1	2452.04	Sam_E	Sam_E	Sam_E	Sam_E	Sam_E
C5XF29	2	Putative uncharacterized protein Sb03g008950 OS Sorghum bicolor GN Sb03g008950 PE 4 SV 1	22228.7		0.99005	-0.01	0.33	0.44	1.01	0.16	0.99	0.16
C5XBK5	2	Elongation factor 1 alpha OS Sorghum bicolor GN Sb02g036420 PE 3 SV 1	13696.7		1.36343	0.31	0.15	1	0.84	0.07	1.16	0.07
C5Z5Z4	2	Putative uncharacterized protein Sb10g006380 OS Sorghum bicolor GN Sb10g006380 PE 4 SV 1	17342.1		0.244143	-1.41	0.37	0	1.6	0.12	0.4	0.12
C5XF22	2	Putative uncharacterized protein Sb03g008870 OS Sorghum bicolor GN Sb03g008870 PE 4 SV 1	1392.88	Sam_F	Sam_F	Sam_F	Sam_F	Sam_F
C5YB69	2	Putative uncharacterized protein Sb06g000200 OS Sorghum bicolor GN Sb06g000200 PE 4 SV 1	2316.19		2.38691	0.87	0.6	1	0.6	0.25	1.4	0.25
C5Z9A2	2	Putative uncharacterized protein Sb10g029300 OS Sorghum bicolor GN Sb10g029300 PE 4 SV 1	3826.71	Sam_E	Sam_E	Sam_E	Sam_E	Sam_E
C5WWX5	2	Histone H2A OS Sorghum bicolor GN Sb01g046310 PE 3 SV 1	6627.75		0.657047	-0.42	0.31	0.01	1.21	0.15	0.79	0.15
C5XBK1	2	Putative uncharacterized protein Sb02g036380 OS Sorghum bicolor GN Sb02g036380 PE 4 SV 1	2853.77	Sam_E	Sam_E	Sam_E	Sam_E	Sam_E
C5X993	2	Putative uncharacterized protein Sb02g033890 OS Sorghum bicolor GN Sb02g033890 PE 4 SV 1	4581.04	Sam_F	Sam_F	Sam_F	Sam_F	Sam_F
C5XPV6	2	Putative uncharacterized protein Sb03g040100 OS Sorghum bicolor GN Sb03g040100 PE 3 SV 1	11151.9		0.83527	-0.18	0.2	0.03	1.09	0.09	0.91	0.09
C5XN16	2	Putative uncharacterized protein Sb03g025210 OS Sorghum bicolor GN Sb03g025210 PE 4 SV 1	693.89		0.980199	-0.02	0.66	0.45	1.01	0.32	0.99	0.32
C5YAU0	2	Putative uncharacterized protein Sb06g020380 OS Sorghum bicolor GN Sb06g020380 PE 3 SV 1	1590.98	Sam_E	Sam_E	Sam_E	Sam_E	Sam_E
C5YJN5	2	Putative uncharacterized protein Sb07g028880 OS Sorghum bicolor GN Sb07g028880 PE 4 SV 1	2647.93		2.31637	0.84	0.52	1	0.61	0.21	1.39	0.21
C5YPZ1	2	Putative uncharacterized protein Sb08g018750 OS Sorghum bicolor GN Sb08g018750 PE 3 SV 1	5829.05		1.80399	0.59	0.25	1	0.71	0.1	1.29	0.1
C5X1R1	2	Pyruvate kinase OS Sorghum bicolor GN Sb01g036690 PE 3 SV 1	170.86	Sam_F	Sam_F	Sam_F	Sam_F	Sam_F
C5XSC5	2	Putative uncharacterized protein Sb04g001320 OS Sorghum bicolor GN Sb04g001320 PE 4 SV 1	2811.72	Sam_E	Sam_E	Sam_E	Sam_E	Sam_E
C5XY66	2	ATP dependent Clp protease proteolytic subunit OS Sorghum bicolor GN Sb04g026880 PE 3 SV 1	2795.36	Sam_E	Sam_E	Sam_E	Sam_E	Sam_E
C5YXY3	2	Peptidyl prolyl cis trans isomerase OS Sorghum bicolor GN Sb09g000350 PE 3 SV 1	11648		0.826959	-0.19	0.17	0.02	1.09	0.08	0.91	0.08
C5XJ10	2	Putative uncharacterized protein Sb03g033570 OS Sorghum bicolor GN Sb03g033570 PE 4 SV 1	1609.07	Sam_E	Sam_E	Sam_E	Sam_E	Sam_E
C5Y9U0	2	Putative uncharacterized protein Sb06g018900 OS Sorghum bicolor GN Sb06g018900 PE 3 SV 1	2064.55	Sam_F	Sam_F	Sam_F	Sam_F	Sam_F
C5Y309	2	Putative uncharacterized protein Sb05g000640 OS Sorghum bicolor GN Sb05g000640 PE 4 SV 1	2692.9	Sam_E	Sam_E	Sam_E	Sam_E	Sam_E
C5YQS6	2	Serine hydroxymethyltransferase OS Sorghum bicolor GN Sb08g019520 PE 3 SV 1	527.84	Sam_F	Sam_F	Sam_F	Sam_F	Sam_F
C5XTU6	2	Putative uncharacterized protein Sb04g002620 OS Sorghum bicolor GN Sb04g002620 PE 4 SV 1	1080.74	Sam_E	Sam_E	Sam_E	Sam_E	Sam_E
C5Z2S4	2	Putative uncharacterized protein Sb10g001120 OS Sorghum bicolor GN Sb10g001120 PE 3 SV 1	3491.06		1.27125	0.24	0.22	0.98	0.88	0.11	1.12	0.11
C5WNE7	2	Putative uncharacterized protein Sb01g038010 OS Sorghum bicolor GN Sb01g038010 PE 3 SV 1	483.3	Sam_F	Sam_F	Sam_F	Sam_F	Sam_F
C5XF10	2	Putative uncharacterized protein Sb03g008760 OS Sorghum bicolor GN Sb03g008760 PE 4 SV 1	1653.74	Sam_E	Sam_E	Sam_E	Sam_E	Sam_E
C5XBJ0	2	Putative uncharacterized protein Sb02g036270 OS Sorghum bicolor GN Sb02g036270 PE 3 SV 1	2584.36	Sam_E	Sam_E	Sam_E	Sam_E	Sam_E
C5YN49	2	Superoxide dismutase Cu Zn OS Sorghum bicolor GN Sb07g023950 PE 3 SV 1	5304.93		2.31637	0.84	0.4	1	0.61	0.17	1.39	0.17
C5YGG8	2	Putative uncharacterized protein Sb06g016690 OS Sorghum bicolor GN Sb06g016690 PE 4 SV 1	424.83		1.2214	0.2	0.66	0.72	0.9	0.34	1.1	0.34
C5YHA0	2	Peptidyl prolyl cis trans isomerase OS Sorghum bicolor GN Sb07g025510 PE 4 SV 1	3310.29		0.491644	-0.71	0.53	0	1.34	0.23	0.66	0.23
C5XYN8	2	Putative uncharacterized protein Sb04g027630 OS Sorghum bicolor GN Sb04g027630 PE 4 SV 1	1937.21	Sam_E	Sam_E	Sam_E	Sam_E	Sam_E
C5YJ49	2	Putative uncharacterized protein Sb07g028080 OS Sorghum bicolor GN Sb07g028080 PE 3 SV 1	732.09	Sam_E	Sam_E	Sam_E	Sam_E	Sam_E
C5X1Q1	2	Putative uncharacterized protein Sb01g036580 OS Sorghum bicolor GN Sb01g036580 PE 4 SV 1	1265.08	Sam_F	Sam_F	Sam_F	Sam_F	Sam_F
C5YLY5	2	Putative uncharacterized protein Sb07g001230 OS Sorghum bicolor GN Sb07g001230 PE 3 SV 1	1108.83	Sam_E	Sam_E	Sam_E	Sam_E	Sam_E
RANDOM25166	2	Random Sequence 25166	848.81	Sam_E	Sam_E	Sam_E	Sam_E	Sam_E
C5YYR1	2	Putative uncharacterized protein Sb09g021660 OS Sorghum bicolor GN Sb09g021660 PE 3 SV 1	2322.64	Sam_E	Sam_E	Sam_E	Sam_E	Sam_E
C5WP86	2	Putative uncharacterized protein Sb01g038900 OS Sorghum bicolor GN Sb01g038900 PE 4 SV 1	718.66	Sam_E	Sam_E	Sam_E	Sam_E	Sam_E
C5WVD3	2	Putative uncharacterized protein Sb01g017050 OS Sorghum bicolor GN Sb01g017050 PE 3 SV 1	453.61	Sam_F	Sam_F	Sam_F	Sam_F	Sam_F
C5X0W2	2	Putative uncharacterized protein Sb01g049050 OS Sorghum bicolor GN Sb01g049050 PE 3 SV 1	1708.46		0.600496	-0.51	0.67	0.06	1.24	0.31	0.76	0.31
C5X0W1	2	Putative uncharacterized protein Sb01g049040 OS Sorghum bicolor GN Sb01g049040 PE 4 SV 1	2932.44	Sam_E	Sam_E	Sam_E	Sam_E	Sam_E
C5XBI9	2	Putative uncharacterized protein Sb02g036260 OS Sorghum bicolor GN Sb02g036260 PE 4 SV 1	13887		0.83527	-0.18	0.19	0.05	1.09	0.09	0.91	0.09
C5YRL2	2	Non specific lipid transfer protein OS Sorghum bicolor GN Sb08g002690 PE 3 SV 1	18746.2		0.496585	-0.7	0.3	0	1.34	0.13	0.66	0.13
C5YU98	2	Malic enzyme OS Sorghum bicolor GN Sb09g005810 PE 3 SV 1	3144.65		0.704688	-0.35	0.2	0	1.17	0.1	0.83	0.1
C5YRL0	2	Non specific lipid transfer protein OS Sorghum bicolor GN Sb08g002670 PE 3 SV 1	3222.19	Sam_F	Sam_F	Sam_F	Sam_F	Sam_F
C5XWZ7	2	Putative uncharacterized protein Sb04g005870 OS Sorghum bicolor GN Sb04g005870 PE 4 SV 1	1048.86		1.27125	0.24	0.87	0.71	0.88	0.42	1.12	0.42
C5YF43	2	Putative uncharacterized protein Sb06g027330 OS Sorghum bicolor GN Sb06g027330 PE 3 SV 1	4058.84		0.554327	-0.59	0.59	0.04	1.28	0.26	0.72	0.26
C5XWZ5	2	Putative uncharacterized protein Sb04g005860 OS Sorghum bicolor GN Sb04g005860 PE 4 SV 1	811.44	Sam_E	Sam_E	Sam_E	Sam_E	Sam_E
C5XKB8	2	Putative uncharacterized protein Sb03g001290 OS Sorghum bicolor GN Sb03g001290 PE 3 SV 1	2699.66		1.34986	0.3	0.75	0.79	0.86	0.35	1.14	0.35
C5X5P5	2	Putative uncharacterized protein Sb02g043230 OS Sorghum bicolor GN Sb02g043230 PE 4 SV 1	181.68	Sam_F	Sam_F	Sam_F	Sam_F	Sam_F
C5WX74	2	Putative uncharacterized protein Sb01g005210 OS Sorghum bicolor GN Sb01g005210 PE 4 SV 1	686.37		1.15027	0.14	0.44	0.74	0.93	0.22	1.07	0.22
C5X972	2	Nucleoside diphosphate kinase OS Sorghum bicolor GN Sb02g033710 PE 3 SV 1	9583.58		0.690734	-0.37	0.48	0.08	1.18	0.23	0.82	0.23
C5XZG6	2	Putative uncharacterized protein Sb04g009380 OS Sorghum bicolor GN Sb04g009380 PE 4 SV 1	1371.14		0.843665	-0.17	0.49	0.27	1.08	0.24	0.92	0.24
C5Y1T6	2	Putative uncharacterized protein Sb05g027880 OS Sorghum bicolor GN Sb05g027880 PE 4 SV 1	2310.84	Sam_E	Sam_E	Sam_E	Sam_E	Sam_E
C5Y1T5	2	Putative uncharacterized protein Sb05g027870 OS Sorghum bicolor GN Sb05g027870 PE 4 SV 1	6341.26		1.15027	0.14	0.2	0.9	0.93	0.1	1.07	0.1
C5XYM5	2	Putative uncharacterized protein Sb04g008450 OS Sorghum bicolor GN Sb04g008450 PE 4 SV 1	1263.78	Sam_E	Sam_E	Sam_E	Sam_E	Sam_E
C5WYI7	2	Cyanate hydratase OS Sorghum bicolor GN CYN PE 3 SV 1	3896.07	Sam_E	Sam_E	Sam_E	Sam_E	Sam_E
C5XFH6	2	Fructose bisphosphate aldolase OS Sorghum bicolor GN Sb03g043140 PE 3 SV 1	1469.53		1.43333	0.36	0.31	1	0.82	0.15	1.18	0.15
C5WY08	2	Putative uncharacterized protein Sb01g005360 OS Sorghum bicolor GN Sb01g005360 PE 3 SV 1	2672.1	Sam_E	Sam_E	Sam_E	Sam_E	Sam_E
C5YV24	2	Putative uncharacterized protein Sb09g027690 OS Sorghum bicolor GN Sb09g027690 PE 4 SV 1	1616.24		1.03045	0.03	0.33	0.58	0.98	0.16	1.02	0.16
C5XY44	2	Putative uncharacterized protein Sb04g007760 OS Sorghum bicolor GN Sb04g007760 PE 4 SV 1	872.25		0.83527	-0.18	0.57	0.33	1.09	0.28	0.91	0.28
C5YRK3	2	Putative uncharacterized protein Sb08g002610 OS Sorghum bicolor GN Sb08g002610 PE 3 SV 1	1081.19		1.24608	0.22	0.56	0.76	0.89	0.27	1.11	0.27
C5XUM2	2	Putative uncharacterized protein Sb04g003390 OS Sorghum bicolor GN Sb04g003390 PE 3 SV 1	2384.96		0.99005	-0.01	0.25	0.46	1.01	0.12	0.99	0.12
C5YBL4	2	Putative uncharacterized protein Sb06g000660 OS Sorghum bicolor GN Sb06g000660 PE 3 SV 1	468.55	Sam_F	Sam_F	Sam_F	Sam_F	Sam_F
C5WWU9	2	Putative uncharacterized protein Sb01g046070 OS Sorghum bicolor GN Sb01g046070 PE 3 SV 1	760.32	Sam_E	Sam_E	Sam_E	Sam_E	Sam_E
C5Z684	2	Putative uncharacterized protein Sb10g024630 OS Sorghum bicolor GN Sb10g024630 PE 4 SV 1	6485.97	Sam_F	Sam_F	Sam_F	Sam_F	Sam_F
C5XQM4	2	Putative uncharacterized protein Sb03g040880 OS Sorghum bicolor GN Sb03g040880 PE 3 SV 1	9681.88	Sam_F	Sam_F	Sam_F	Sam_F	Sam_F
C5X604	2	Putative uncharacterized protein Sb02g012340 OS Sorghum bicolor GN Sb02g012340 PE 4 SV 1	1740.47		0.25924	-1.35	0.74	0.02	1.57	0.21	0.43	0.21
C5X963	2	Putative uncharacterized protein Sb02g033590 OS Sorghum bicolor GN Sb02g033590 PE 4 SV 1	3253.21	Sam_E	Sam_E	Sam_E	Sam_E	Sam_E
C5YZJ4	2	S adenosylmethionine synthase OS Sorghum bicolor GN Sb09g002840 PE 3 SV 1	1406.06		1.2586	0.23	0.34	0.89	0.89	0.17	1.11	0.17
C5XPS7	2	Putative uncharacterized protein Sb03g039800 OS Sorghum bicolor GN Sb03g039800 PE 3 SV 1	5612.73	Sam_E	Sam_E	Sam_E	Sam_E	Sam_E
C5Z1W4	2	Putative uncharacterized protein Sb10g030240 OS Sorghum bicolor GN Sb10g030240 PE 3 SV 1	687.36	Sam_F	Sam_F	Sam_F	Sam_F	Sam_F
C5Z7J8	2	Putative uncharacterized protein Sb10g008725 Fragment OS Sorghum bicolor GN Sb10g008725 PE 4 SV 1	13809.1		0.88692	-0.12	0.22	0.13	1.06	0.11	0.94	0.11
RANDOM19790	2	Random Sequence 19790	27.93	Sam_E	Sam_E	Sam_E	Sam_E	Sam_E
C5Y1S2	2	Pyruvate kinase OS Sorghum bicolor GN Sb05g008760 PE 3 SV 1	306.35	Sam_E	Sam_E	Sam_E	Sam_E	Sam_E
C5YGE3	2	Putative uncharacterized protein Sb06g016540 OS Sorghum bicolor GN Sb06g016540 PE 4 SV 1	1678.66	Sam_E	Sam_E	Sam_E	Sam_E	Sam_E
C5YYP1	2	Putative uncharacterized protein Sb09g021490 OS Sorghum bicolor GN Sb09g021490 PE 4 SV 1	490.63	Sam_F	Sam_F	Sam_F	Sam_F	Sam_F
C5XFG9	2	Structural maintenance of chromosomes protein OS Sorghum bicolor GN Sb03g043060 PE 3 SV 1	176.96	Sam_F	Sam_F	Sam_F	Sam_F	Sam_F
RANDOM23787	2	Random Sequence 23787	592.97		1.06184	0.06	0.41	0.65	0.97	0.2	1.03	0.2
C5Y9R9	2	Putative uncharacterized protein Sb06g018700 OS Sorghum bicolor GN Sb06g018700 PE 4 SV 1	2734.19	Sam_E	Sam_E	Sam_E	Sam_E	Sam_E
C5X0U5	2	Putative uncharacterized protein Sb01g036240 OS Sorghum bicolor GN Sb01g036240 PE 3 SV 1	7532.32		0.398519	-0.92	0.31	0	1.43	0.12	0.57	0.12
C5YY74	2	Cytochrome b6 f complex iron sulfur subunit OS Sorghum bicolor GN Sb09g020820 PE 3 SV 1	40229		0.0735346	-2.61	0.38	0	1.86	0.05	0.14	0.05
C5X6H6	2	Putative uncharacterized protein Sb02g044060 OS Sorghum bicolor GN Sb02g044060 PE 3 SV 1	9703.68		0.463013	-0.77	0.54	0	1.36	0.2	0.64	0.2
C5YR16	2	Putative uncharacterized protein Sb08g001870 OS Sorghum bicolor GN Sb08g001870 PE 3 SV 1	1160.81	Sam_E	Sam_E	Sam_E	Sam_E	Sam_E
C5XHS1	2	Putative uncharacterized protein Sb03g045490 OS Sorghum bicolor GN Sb03g045490 PE 3 SV 1	2856.56		0.398519	-0.92	0.5	0	1.43	0.21	0.57	0.21
C5YMP9	2	Putative uncharacterized protein Sb07g023470 OS Sorghum bicolor GN Sb07g023470 PE 4 SV 1	1129.91	Sam_E	Sam_E	Sam_E	Sam_E	Sam_E
C5X951	2	Putative uncharacterized protein Sb02g021090 OS Sorghum bicolor GN Sb02g021090 PE 3 SV 1	6010.57	Sam_F	Sam_F	Sam_F	Sam_F	Sam_F
C5Y596	2	Putative uncharacterized protein Sb05g022620 OS Sorghum bicolor GN Sb05g022620 PE 4 SV 1	2012.3		1.46228	0.38	0.25	1	0.81	0.11	1.19	0.11
C5Y594	2	Putative uncharacterized protein Sb05g022600 OS Sorghum bicolor GN Sb05g022600 PE 4 SV 1	593.98	Sam_E	Sam_E	Sam_E	Sam_E	Sam_E
C5WVZ4	2	Putative uncharacterized protein Sb01g003770 OS Sorghum bicolor GN Sb01g003770 PE 3 SV 1	1339.99	Sam_E	Sam_E	Sam_E	Sam_E	Sam_E
C5Y592	2	Putative uncharacterized protein Sb05g022580 OS Sorghum bicolor GN Sb05g022580 PE 4 SV 1	21.86		3.03436	1.11	1.73	0.9	0.56	0.51	1.44	0.51
C5X4T4	2	Putative uncharacterized protein Sb02g042050 OS Sorghum bicolor GN Sb02g042050 PE 3 SV 1	4226.21		1.20925	0.19	0.29	0.87	0.9	0.14	1.1	0.14
C5YZ01	2	Putative uncharacterized protein Sb09g001930 OS Sorghum bicolor GN Sb09g001930 PE 3 SV 1	910.91	Sam_F	Sam_F	Sam_F	Sam_F	Sam_F
C5WVA6	2	Putative uncharacterized protein Sb01g016780 OS Sorghum bicolor GN Sb01g016780 PE 3 SV 1	1603.08		1.47698	0.39	0.52	0.95	0.81	0.24	1.19	0.24
C5XLR6	2	Putative uncharacterized protein Sb03g036580 OS Sorghum bicolor GN Sb03g036580 PE 4 SV 1	579.53	Sam_F	Sam_F	Sam_F	Sam_F	Sam_F
C5YLV3	2	Putative uncharacterized protein Sb07g000980 OS Sorghum bicolor GN Sb07g000980 PE 3 SV 1	27381.9		0.491644	-0.71	0.23	0	1.34	0.1	0.66	0.1
C5XIL2	2	Putative uncharacterized protein Sb03g046510 OS Sorghum bicolor GN Sb03g046510 PE 4 SV 1	1964.62		0.548812	-0.6	0.59	0.03	1.28	0.27	0.72	0.27
C5Z3I3	1	Putative uncharacterized protein Sb10g020018 OS Sorghum bicolor GN Sb10g020018 PE 4 SV 1	1.88	Sam_F	Sam_F	Sam_F	Sam_F	Sam_F
C5XHR8	2	Putative uncharacterized protein Sb03g045460 OS Sorghum bicolor GN Sb03g045460 PE 3 SV 1	14864.7		0.229925	-1.47	0.25	0	1.62	0.07	0.38	0.07
C5Y5Q8	2	Fructose bisphosphate aldolase OS Sorghum bicolor GN Sb05g004590 PE 3 SV 1	30910.8		0.600496	-0.51	0.16	0	1.25	0.07	0.75	0.07
C5X2G9	2	Putative uncharacterized protein Sb02g039590 OS Sorghum bicolor GN Sb02g039590 PE 4 SV 1	1155.38	Sam_F	Sam_F	Sam_F	Sam_F	Sam_F
C5XWW4	2	Putative uncharacterized protein Sb04g005570 OS Sorghum bicolor GN Sb04g005570 PE 3 SV 1	424.83		1.39097	0.33	0.7	0.82	0.85	0.34	1.15	0.34
C5XEL1	2	Putative uncharacterized protein Sb03g041830 OS Sorghum bicolor GN Sb03g041830 PE 3 SV 1	190.3		2.80107	1.03	1.03	0.98	0.55	0.34	1.45	0.34
C5Z269	2	Putative uncharacterized protein Sb10g000720 OS Sorghum bicolor GN Sb10g000720 PE 4 SV 1	28194.8		1	0	0.1	0.49	1	0.05	1	0.05
C5XSW9	2	Putative uncharacterized protein Sb04g034340 OS Sorghum bicolor GN Sb04g034340 PE 4 SV 1	22891.6		0.313486	-1.16	0.16	0	1.52	0.06	0.48	0.06
C5X8S2	2	Putative uncharacterized protein Sb02g002150 OS Sorghum bicolor GN Sb02g002150 PE 4 SV 1	9609.92	Sam_E	Sam_E	Sam_E	Sam_E	Sam_E
C5Z267	2	Putative uncharacterized protein Sb10g000700 OS Sorghum bicolor GN Sb10g000700 PE 4 SV 1	894.15		2.58571	0.95	0.78	0.98	0.57	0.3	1.43	0.3
C5XQK1	2	Putative uncharacterized protein Sb03g040690 OS Sorghum bicolor GN Sb03g040690 PE 4 SV 1	1706.17	Sam_E	Sam_E	Sam_E	Sam_E	Sam_E
C5XH93	2	Pyruvate kinase OS Sorghum bicolor GN Sb03g011130 PE 3 SV 1	841.06	Sam_F	Sam_F	Sam_F	Sam_F	Sam_F
C5XQ28	2	Putative uncharacterized protein Sb03g006310 OS Sorghum bicolor GN Sb03g006310 PE 4 SV 1	1839.92	Sam_E	Sam_E	Sam_E	Sam_E	Sam_E
C5X1M6	2	Putative uncharacterized protein Sb01g036330 OS Sorghum bicolor GN Sb01g036330 PE 4 SV 1	480.68	Sam_F	Sam_F	Sam_F	Sam_F	Sam_F
C5Z4B6	2	Profilin OS Sorghum bicolor GN Sb10g003670 PE 3 SV 1	9710.92	Sam_F	Sam_F	Sam_F	Sam_F	Sam_F
C5Y580	2	Putative uncharacterized protein Sb05g003950 OS Sorghum bicolor GN Sb05g003950 PE 4 SV 1	39.47	Sam_E	Sam_E	Sam_E	Sam_E	Sam_E
C5YVH5	2	Putative uncharacterized protein Sb09g028260 OS Sorghum bicolor GN Sb09g028260 PE 4 SV 1	5399.75	Sam_E	Sam_E	Sam_E	Sam_E	Sam_E
C5WRY9	2	Putative uncharacterized protein Sb01g000680 OS Sorghum bicolor GN Sb01g000680 PE 4 SV 1	3406.63		0.913931	-0.09	0.34	0.38	1.04	0.17	0.96	0.17
C5XD92	2	40S ribosomal protein S3a OS Sorghum bicolor GN Sb02g038370 PE 3 SV 1	631.28	Sam_F	Sam_F	Sam_F	Sam_F	Sam_F
C5YFI5	2	Putative uncharacterized protein Sb06g027740 OS Sorghum bicolor GN Sb06g027740 PE 4 SV 1	404.86	Sam_F	Sam_F	Sam_F	Sam_F	Sam_F
C5WYF2	2	Malate dehydrogenase OS Sorghum bicolor GN Sb01g019280 PE 3 SV 1	16877.5		0.904837	-0.1	0.32	0.19	1.05	0.16	0.95	0.16
C5WUF9	1	Putative uncharacterized protein Sb01g030670 OS Sorghum bicolor GN Sb01g030670 PE 3 SV 1	4.57	Sam_E	Sam_E	Sam_E	Sam_E	Sam_E
C5Z0B5	2	Phosphoglycerate kinase OS Sorghum bicolor GN Sb09g024340 PE 3 SV 1	73972.1		0.543351	-0.61	0.08	0	1.3	0.04	0.7	0.04
C5XKW7	2	Putative uncharacterized protein Sb03g035520 OS Sorghum bicolor GN Sb03g035520 PE 4 SV 1	1113.06	Sam_E	Sam_E	Sam_E	Sam_E	Sam_E
C5YI66	2	Putative uncharacterized protein Sb07g026650 OS Sorghum bicolor GN Sb07g026650 PE 4 SV 1	44.09	Sam_E	Sam_E	Sam_E	Sam_E	Sam_E
C5XXP2	2	Putative uncharacterized protein Sb04g026090 OS Sorghum bicolor GN Sb04g026090 PE 4 SV 1	463.18	Sam_F	Sam_F	Sam_F	Sam_F	Sam_F
C5XKW6	2	Putative uncharacterized protein Sb03g035510 OS Sorghum bicolor GN Sb03g035510 PE 4 SV 1	1097.2	Sam_E	Sam_E	Sam_E	Sam_E	Sam_E
C5YU58	2	Putative uncharacterized protein Sb08g009580 OS Sorghum bicolor GN Sb08g009580 PE 3 SV 1	5706.05		1.10517	0.1	0.23	0.83	0.95	0.12	1.05	0.12
C5WTL6	2	Histone H4 OS Sorghum bicolor GN Sb01g030460 PE 3 SV 1	22932.2		1.2586	0.23	0.29	0.93	0.88	0.14	1.12	0.14
C5YB06	2	Putative uncharacterized protein Sb06g033680 OS Sorghum bicolor GN Sb06g033680 PE 4 SV 1	756.5	Sam_E	Sam_E	Sam_E	Sam_E	Sam_E
C5XU10	2	Putative uncharacterized protein Sb04g021960 OS Sorghum bicolor GN Sb04g021960 PE 4 SV 1	424.83		1.16183	0.15	0.56	0.71	0.93	0.27	1.07	0.27
A1E9Y0	2	NAD P H quinone oxidoreductase subunit H chloroplastic OS Sorghum bicolor GN ndhH PE 3 SV 1	2936.4		0.895834	-0.11	0.36	0.26	1.05	0.19	0.95	0.19
C5WW94	2	Putative uncharacterized protein Sb01g017380 OS Sorghum bicolor GN Sb01g017380 PE 3 SV 1	9933.48		1.16183	0.15	0.19	0.95	0.93	0.1	1.07	0.1
C5Z4A8	2	Putative uncharacterized protein Sb10g003590 OS Sorghum bicolor GN Sb10g003590 PE 4 SV 1	2994.07		1.30996	0.27	0.36	0.92	0.86	0.17	1.14	0.17
C5Y571	2	Putative uncharacterized protein Sb05g003920 OS Sorghum bicolor GN Sb05g003920 PE 4 SV 1	917	Sam_E	Sam_E	Sam_E	Sam_E	Sam_E
C5YYM2	2	Glyceraldehyde 3 phosphate dehydrogenase OS Sorghum bicolor GN Sb09g001600 PE 3 SV 1	19926.3	Sam_E	Sam_E	Sam_E	Sam_E	Sam_E
C5XIJ3	2	Putative uncharacterized protein Sb03g046340 OS Sorghum bicolor GN Sb03g046340 PE 4 SV 1	39394.3		0.878095	-0.13	0.12	0.01	1.07	0.06	0.93	0.06
C5XKV8	2	Putative uncharacterized protein Sb03g035420 OS Sorghum bicolor GN Sb03g035420 PE 3 SV 1	3518.39		0.346456	-1.06	0.4	0	1.48	0.15	0.52	0.15
C5WNX8	2	Putative uncharacterized protein Sb01g011310 OS Sorghum bicolor GN Sb01g011310 PE 3 SV 1	7951.66		0.970446	-0.03	0.23	0.36	1.02	0.12	0.98	0.12
C5WNX7	2	Putative uncharacterized protein Sb01g011305 Fragment OS Sorghum bicolor GN Sb01g011305 PE 4 SV 1	3604.24		1.50682	0.41	0.59	0.87	0.8	0.28	1.2	0.28
C5YTS7	2	Putative uncharacterized protein Sb08g007230 OS Sorghum bicolor GN Sb08g007230 PE 4 SV 1	978.98		0.582748	-0.54	1.15	0.19	1.24	0.48	0.76	0.48
C5YKA9	2	Putative uncharacterized protein Sb07g015170 OS Sorghum bicolor GN Sb07g015170 PE 4 SV 1	1039.85	Sam_E	Sam_E	Sam_E	Sam_E	Sam_E
A1E9X8	2	NAD P H quinone oxidoreductase subunit I chloroplastic OS Sorghum bicolor GN ndhI PE 3 SV 1	1377.02	Sam_E	Sam_E	Sam_E	Sam_E	Sam_E
C5X5K7	2	Peroxidase OS Sorghum bicolor GN Sb02g042870 PE 3 SV 1	64.68	Sam_E	Sam_E	Sam_E	Sam_E	Sam_E
C5X5K6	2	Peroxidase OS Sorghum bicolor GN Sb02g042860 PE 3 SV 1	881.09	Sam_E	Sam_E	Sam_E	Sam_E	Sam_E
C5XE18	2	40S ribosomal protein SA OS Sorghum bicolor GN Sb02g039270 PE 3 SV 1	1407.75		0.650509	-0.43	0.75	0.14	1.2	0.34	0.8	0.34
A1E9X5	2	Photosystem I iron sulfur center OS Sorghum bicolor GN psaC PE 3 SV 1	95415		0.458406	-0.78	0.14	0	1.37	0.06	0.63	0.06
C5WZW1	2	Putative uncharacterized protein Sb01g048270 OS Sorghum bicolor GN Sb01g048270 PE 3 SV 1	232.86	Sam_E	Sam_E	Sam_E	Sam_E	Sam_E
C5WWQ2	2	Putative uncharacterized protein Sb01g032910 OS Sorghum bicolor GN Sb01g032910 PE 4 SV 1	802.53		0.932394	-0.07	0.94	0.42	1.03	0.44	0.97	0.44
C5X5K3	2	Peroxidase OS Sorghum bicolor GN Sb02g042840 PE 3 SV 1	64.68	Sam_E	Sam_E	Sam_E	Sam_E	Sam_E
C5XU00	2	Putative uncharacterized protein Sb04g021860 OS Sorghum bicolor GN Sb04g021860 PE 4 SV 1	481.3	Sam_F	Sam_F	Sam_F	Sam_F	Sam_F
C5YSY6	2	Putative uncharacterized protein Sb08g022740 OS Sorghum bicolor GN Sb08g022740 PE 4 SV 1	1869.41		2.50929	0.92	0.92	0.99	0.59	0.33	1.41	0.33
C5WQE1	2	Putative uncharacterized protein Sb01g012710 OS Sorghum bicolor GN Sb01g012710 PE 4 SV 1	3447.34		0.66365	-0.41	0.39	0.04	1.2	0.18	0.8	0.18
C5XQ07	2	Triosephosphate isomerase OS Sorghum bicolor GN Sb03g006130 PE 3 SV 1	9261.14		1.09417	0.09	0.19	0.83	0.95	0.09	1.05	0.09
C5X4Q7	2	Histone H2B OS Sorghum bicolor GN Sb02g041800 PE 3 SV 1	14545	Sam_F	Sam_F	Sam_F	Sam_F	Sam_F
C5XMI6	2	Putative uncharacterized protein Sb03g037420 OS Sorghum bicolor GN Sb03g037420 PE 4 SV 1	1247.82	Sam_E	Sam_E	Sam_E	Sam_E	Sam_E
C5X1K7	2	Putative uncharacterized protein Sb01g021890 OS Sorghum bicolor GN Sb01g021890 PE 4 SV 1	3948.47		0.763379	-0.27	0.24	0.02	1.13	0.12	0.87	0.12
C5XDP0	2	Putative uncharacterized protein Sb02g025700 OS Sorghum bicolor GN Sb02g025700 PE 3 SV 1	819.37	Sam_F	Sam_F	Sam_F	Sam_F	Sam_F
C5YCZ2	2	Elongation factor G chloroplastic OS Sorghum bicolor GN Sb06g023840 PE 3 SV 1	2624.84		0.786628	-0.24	0.45	0.21	1.12	0.22	0.88	0.22
C5X4Q0	2	Proteasome subunit beta type OS Sorghum bicolor GN Sb02g029260 PE 3 SV 1	753.03	Sam_E	Sam_E	Sam_E	Sam_E	Sam_E
C5XFC3	2	Putative uncharacterized protein Sb03g030100 OS Sorghum bicolor GN Sb03g030100 PE 3 SV 1	1791.82		1.2586	0.23	0.63	0.75	0.89	0.28	1.11	0.28
C5YY31	2	Putative uncharacterized protein Sb09g000750 OS Sorghum bicolor GN Sb09g000750 PE 3 SV 1	9803.18		1.16183	0.15	0.17	0.96	0.93	0.08	1.07	0.08
C5Z2L8	2	Putative uncharacterized protein Sb10g031120 OS Sorghum bicolor GN Sb10g031120 PE 4 SV 1	1471.52		1.61607	0.48	0.41	1	0.77	0.19	1.23	0.19
C5XTN5	2	Putative uncharacterized protein Sb04g035040 OS Sorghum bicolor GN Sb04g035040 PE 3 SV 1	793.5	Sam_F	Sam_F	Sam_F	Sam_F	Sam_F
C5XQH5	2	Putative uncharacterized protein Sb03g040430 OS Sorghum bicolor GN Sb03g040430 PE 4 SV 1	18.17		1.52196	0.42	0.52	0.93	0.8	0.26	1.2	0.26
A1E9W6	2	50S ribosomal protein L2 chloroplastic OS Sorghum bicolor GN rpl2 A PE 3 SV 1	569.91	Sam_F	Sam_F	Sam_F	Sam_F	Sam_F
C5XX52	2	Glyceraldehyde 3 phosphate dehydrogenase OS Sorghum bicolor GN Sb04g025120 PE 3 SV 1	22333		0.941765	-0.06	0.12	0.15	1.03	0.06	0.97	0.06
C5Z5R1	2	Fructose bisphosphate aldolase OS Sorghum bicolor GN Sb10g023850 PE 4 SV 1	11498.9		0.923116	-0.08	0.17	0.18	1.04	0.08	0.96	0.08
C5Z8X0	2	Putative uncharacterized protein Sb10g028940 OS Sorghum bicolor GN Sb10g028940 PE 3 SV 1	2432.61		1.01005	0.01	0.22	0.52	1	0.11	1	0.11
C5XE07	2	Putative uncharacterized protein Sb02g039166 OS Sorghum bicolor GN Sb02g039166 PE 3 SV 1	2135.74		1.50682	0.41	0.75	0.89	0.81	0.35	1.19	0.35
C5YQ39	2	Putative uncharacterized protein Sb08g000670 OS Sorghum bicolor GN Sb08g000670 PE 4 SV 1	1903.59	Sam_E	Sam_E	Sam_E	Sam_E	Sam_E
B3GQV9	2	Peptidyl prolyl cis trans isomerase OS Sorghum bicolor GN Cyp PE 3 SV 1	6484.28	Sam_E	Sam_E	Sam_E	Sam_E	Sam_E
C5WSP9	2	Putative uncharacterized protein Sb01g042610 OS Sorghum bicolor GN Sb01g042610 PE 3 SV 1	538.82	Sam_F	Sam_F	Sam_F	Sam_F	Sam_F
C5XGU1	1	Putative uncharacterized protein Sb03g031520 OS Sorghum bicolor GN Sb03g031520 PE 4 SV 1	22.31	Sam_E	Sam_E	Sam_E	Sam_E	Sam_E
C5Z7E8	2	Putative uncharacterized protein Sb10g008280 OS Sorghum bicolor GN Sb10g008280 PE 3 SV 1	137.9	Sam_E	Sam_E	Sam_E	Sam_E	Sam_E
C5XPN2	2	Putative uncharacterized protein Sb03g039360 OS Sorghum bicolor GN Sb03g039360 PE 3 SV 1	2588.02	Sam_E	Sam_E	Sam_E	Sam_E	Sam_E
C5YLR6	1	Pectinesterase OS Sorghum bicolor GN Sb07g022090 PE 3 SV 1	10.84	Sam_F	Sam_F	Sam_F	Sam_F	Sam_F
C5XFB9	2	Putative uncharacterized protein Sb03g030060 OS Sorghum bicolor GN Sb03g030060 PE 3 SV 1	1049.37		1.28403	0.25	0.45	0.83	0.88	0.23	1.12	0.23
C5WRV5	2	Putative uncharacterized protein Sb01g000380 OS Sorghum bicolor GN Sb01g000380 PE 3 SV 1	246.15		2.88637	1.06	0.53	1	0.52	0.22	1.48	0.22
C5WYC3	2	Nascent polypeptide associated complex subunit beta OS Sorghum bicolor GN Sb01g019040 PE 3 SV 1	3341.26	Sam_E	Sam_E	Sam_E	Sam_E	Sam_E
C5X9I8	2	Putative uncharacterized protein Sb02g002960 OS Sorghum bicolor GN Sb02g002960 PE 4 SV 1	4400.23		0.733447	-0.31	0.9	0.2	1.15	0.43	0.85	0.43
C5X0P2	2	Putative uncharacterized protein Sb01g035740 OS Sorghum bicolor GN Sb01g035740 PE 4 SV 1	2239.78		2.69123	0.99	0.82	0.99	0.56	0.3	1.44	0.3
RANDOM17224	2	Random Sequence 17224	33.97	Sam_E	Sam_E	Sam_E	Sam_E	Sam_E
C5Z622	2	Putative uncharacterized protein Sb10g006620 OS Sorghum bicolor GN Sb10g006620 PE 3 SV 1	677.5	Sam_E	Sam_E	Sam_E	Sam_E	Sam_E
RANDOM10554	2	Random Sequence 10554	30.25	Sam_F	Sam_F	Sam_F	Sam_F	Sam_F
C5XGT6	2	ATP synthase subunit beta OS Sorghum bicolor GN Sb03g031470 PE 3 SV 1	13288.9		0.843665	-0.17	0.13	0.01	1.09	0.07	0.91	0.07
C5XJZ3	2	Putative uncharacterized protein Sb03g034200 OS Sorghum bicolor GN Sb03g034200 PE 4 SV 1	11624.9		1	0	0.15	0.51	1	0.07	1	0.07
C5YT85	2	Putative uncharacterized protein Sb08g005260 OS Sorghum bicolor GN Sb08g005260 PE 4 SV 1	55097.3		0.440432	-0.82	0.14	0	1.39	0.06	0.61	0.06
C5WT08	2	Putative uncharacterized protein Sb01g001650 OS Sorghum bicolor GN Sb01g001650 PE 3 SV 1	1995.5	Sam_F	Sam_F	Sam_F	Sam_F	Sam_F
A1E9V0	2	Photosystem II CP47 reaction center protein OS Sorghum bicolor GN psbB PE 3 SV 1	12200.3		1.05127	0.05	0.13	0.79	0.97	0.06	1.03	0.06
RANDOM17180	2	Random Sequence 17180	30.25	Sam_F	Sam_F	Sam_F	Sam_F	Sam_F
C5YA36	2	Putative uncharacterized protein Sb06g032330 OS Sorghum bicolor GN Sb06g032330 PE 3 SV 1	6136.92	Sam_F	Sam_F	Sam_F	Sam_F	Sam_F
C5X861	2	Putative uncharacterized protein Sb02g018650 OS Sorghum bicolor GN Sb02g018650 PE 4 SV 1	1301.08		2.43513	0.89	1.14	0.89	0.62	0.43	1.38	0.43
C5YCX2	2	Putative uncharacterized protein Sb06g023630 OS Sorghum bicolor GN Sb06g023630 PE 4 SV 1	1327.34	Sam_E	Sam_E	Sam_E	Sam_E	Sam_E
C5XLM8	2	Putative uncharacterized protein Sb03g036240 OS Sorghum bicolor GN Sb03g036240 PE 4 SV 1	30.25	Sam_F	Sam_F	Sam_F	Sam_F	Sam_F
C5XP45	2	Histone H2B OS Sorghum bicolor GN Sb03g039310 PE 3 SV 1	15318.6		1.1853	0.17	0.35	0.81	0.92	0.17	1.08	0.17
C5XUF6	2	Putative uncharacterized protein Sb04g035840 OS Sorghum bicolor GN Sb04g035840 PE 3 SV 1	1121.23		0.677057	-0.39	0.42	0.04	1.19	0.2	0.81	0.2
C5YBE9	2	Putative uncharacterized protein Sb06g021240 OS Sorghum bicolor GN Sb06g021240 PE 4 SV 1	1879.8	Sam_E	Sam_E	Sam_E	Sam_E	Sam_E
RANDOM32195	2	Random Sequence 32195	30.25	Sam_F	Sam_F	Sam_F	Sam_F	Sam_F
C5Z3D3	2	Putative uncharacterized protein Sb10g002250 OS Sorghum bicolor GN Sb10g002250 PE 4 SV 1	1201.26		1.47698	0.39	0.36	0.99	0.81	0.17	1.19	0.17
C5XKS5	2	Putative uncharacterized protein Sb03g035090 OS Sorghum bicolor GN Sb03g035090 PE 3 SV 1	5173.33	Sam_E	Sam_E	Sam_E	Sam_E	Sam_E
Q9T2L6	2	Photosystem I P700 chlorophyll a apoprotein A1 OS Sorghum bicolor GN psaA PE 3 SV 1	2218.17		1.61607	0.48	0.22	1	0.77	0.11	1.23	0.11
C5XTL1	2	Putative uncharacterized protein Sb04g034850 OS Sorghum bicolor GN Sb04g034850 PE 4 SV 1	1881.59	Sam_E	Sam_E	Sam_E	Sam_E	Sam_E
C5WVT9	2	Putative uncharacterized protein Sb01g045320 OS Sorghum bicolor GN Sb01g045320 PE 4 SV 1	1440.29	Sam_F	Sam_F	Sam_F	Sam_F	Sam_F
C5Z216	2	Putative uncharacterized protein Sb10g000230 OS Sorghum bicolor GN Sb10g000230 PE 4 SV 1	75994		0.869358	-0.14	0.15	0.04	1.07	0.08	0.93	0.08
C5XSR6	1	Putative uncharacterized protein Sb04g033850 OS Sorghum bicolor GN Sb04g033850 PE 4 SV 1	20.28	Sam_E	Sam_E	Sam_E	Sam_E	Sam_E
A1E9U1	2	Cytochrome b559 subunit alpha OS Sorghum bicolor GN psbE PE 3 SV 1	3732.17	Sam_E	Sam_E	Sam_E	Sam_E	Sam_E
C5YAK0	2	Putative uncharacterized protein Sb06g033030 OS Sorghum bicolor GN Sb06g033030 PE 4 SV 1	358.65	Sam_F	Sam_F	Sam_F	Sam_F	Sam_F
C5YSV2	2	Putative uncharacterized protein Sb08g022490 OS Sorghum bicolor GN Sb08g022490 PE 4 SV 1	4088.69	Sam_E	Sam_E	Sam_E	Sam_E	Sam_E
C5Z7C9	2	Putative uncharacterized protein Sb10g008130 OS Sorghum bicolor GN Sb10g008130 PE 3 SV 1	1299.34		1.2214	0.2	0.54	0.78	0.9	0.26	1.1	0.26
C5Z7C4	2	Peptidyl prolyl cis trans isomerase OS Sorghum bicolor GN Sb10g026520 PE 4 SV 1	932.83		0.860708	-0.15	0.75	0.35	1.07	0.36	0.93	0.36
C5X3T9	2	Putative uncharacterized protein Sb02g028050 OS Sorghum bicolor GN Sb02g028050 PE 3 SV 1	1513.46	Sam_E	Sam_E	Sam_E	Sam_E	Sam_E
C5Y3X7	2	Putative uncharacterized protein Sb05g021020 OS Sorghum bicolor GN Sb05g021020 PE 3 SV 1	4819.24		0.99005	-0.01	0.19	0.49	1	0.1	1	0.1
C5X3T6	2	Putative uncharacterized protein Sb02g028020 OS Sorghum bicolor GN Sb02g028020 PE 3 SV 1	1940.08	Sam_F	Sam_F	Sam_F	Sam_F	Sam_F
C5Z3C9	2	Putative uncharacterized protein Sb10g002220 OS Sorghum bicolor GN Sb10g002220 PE 4 SV 1	15425.4		1.47698	0.39	0.2	1	0.81	0.09	1.19	0.09
Q6JAG4	2	Glutathione peroxidase OS Sorghum bicolor GN Sb06g024920 PE 3 SV 1	2352.04	Sam_E	Sam_E	Sam_E	Sam_E	Sam_E
C5Z6I5	1	Putative uncharacterized protein Sb10g007226 Fragment OS Sorghum bicolor GN Sb10g007226 PE 4 SV 1	1.88	Sam_F	Sam_F	Sam_F	Sam_F	Sam_F
C5Z967	2	Putative uncharacterized protein Sb10g028990 OS Sorghum bicolor GN Sb10g028990 PE 3 SV 1	2244.94		1.15027	0.14	0.7	0.66	0.93	0.33	1.07	0.33
C5Y6E1	2	Carboxypeptidase OS Sorghum bicolor GN Sb05g024450 PE 3 SV 1	1438.12		1.2214	0.2	0.47	0.8	0.9	0.23	1.1	0.23
C5Y6E0	2	Carboxypeptidase OS Sorghum bicolor GN Sb05g024440 PE 3 SV 1	1049.86	Sam_E	Sam_E	Sam_E	Sam_E	Sam_E
C5YX65	2	Putative uncharacterized protein Sb09g018380 OS Sorghum bicolor GN Sb09g018380 PE 3 SV 1	119.16		2.80107	1.03	0.89	0.99	0.54	0.3	1.46	0.3
A1E9T7	2	Cytochrome f OS Sorghum bicolor GN petA PE 3 SV 1	37621		1.10517	0.1	0.19	0.83	0.95	0.1	1.05	0.1
C5Y8Q1	2	Putative uncharacterized protein Sb06g017080 OS Sorghum bicolor GN Sb06g017080 PE 3 SV 1	4332.37		0.506617	-0.68	0.45	0	1.32	0.2	0.68	0.2
RANDOM5759	0	Random Sequence 5759	0.04	Sam_F	Sam_F	Sam_F	Sam_F	Sam_F
C5WW48	2	Putative uncharacterized protein Sb01g004260 OS Sorghum bicolor GN Sb01g004260 PE 3 SV 1	1200.78	Sam_E	Sam_E	Sam_E	Sam_E	Sam_E
A1E9T2	2	Ribulose bisphosphate carboxylase large chain OS Sorghum bicolor GN rbcL PE 3 SV 1	156298		2.2034	0.79	0.06	1	0.62	0.02	1.38	0.02
C5WW47	2	Putative uncharacterized protein Sb01g004250 OS Sorghum bicolor GN Sb01g004250 PE 3 SV 1	1310.52	Sam_F	Sam_F	Sam_F	Sam_F	Sam_F
A1E9T1	2	ATP synthase subunit beta chloroplastic OS Sorghum bicolor GN atpB PE 3 SV 1	179994		0.704688	-0.35	0.06	0	1.18	0.03	0.82	0.03
C5YDP0	2	40S ribosomal protein S8 OS Sorghum bicolor GN Sb06g004770 PE 3 SV 1	900.27	Sam_F	Sam_F	Sam_F	Sam_F	Sam_F
C5YSU3	2	Putative uncharacterized protein Sb08g004880 OS Sorghum bicolor GN Sb08g004880 PE 3 SV 1	365.98	Sam_F	Sam_F	Sam_F	Sam_F	Sam_F
A1E9T0	2	ATP synthase epsilon chain chloroplastic OS Sorghum bicolor GN atpE PE 3 SV 1	4706.98	Sam_E	Sam_E	Sam_E	Sam_E	Sam_E
C5Y7W2	2	Putative uncharacterized protein Sb05g026480 OS Sorghum bicolor GN Sb05g026480 PE 4 SV 1	691.6	Sam_F	Sam_F	Sam_F	Sam_F	Sam_F
C5Z7B5	2	Putative uncharacterized protein Sb10g026440 OS Sorghum bicolor GN Sb10g026440 PE 3 SV 1	3388.14		0.941765	-0.06	0.28	0.38	1.03	0.14	0.97	0.14
B5B9V8	2	Glutamine synthetase OS Sorghum bicolor GN gs PE 2 SV 1	1549.33	Sam_E	Sam_E	Sam_E	Sam_E	Sam_E
C5Y9J8	2	Putative uncharacterized protein Sb06g031390 OS Sorghum bicolor GN Sb06g031390 PE 4 SV 1	302.05	Sam_F	Sam_F	Sam_F	Sam_F	Sam_F
C5Z6H7	2	Putative uncharacterized protein Sb10g007180 OS Sorghum bicolor GN Sb10g007180 PE 4 SV 1	23241.2		0.786628	-0.24	0.33	0.05	1.12	0.15	0.88	0.15
C5XIE3	2	Putative uncharacterized protein Sb03g033210 OS Sorghum bicolor GN Sb03g033210 PE 4 SV 1	20.72	Sam_F	Sam_F	Sam_F	Sam_F	Sam_F
C5X9F7	2	Putative uncharacterized protein Sb02g002690 OS Sorghum bicolor GN Sb02g002690 PE 4 SV 1	55658.5		1.06184	0.06	0.26	0.73	0.97	0.13	1.03	0.13
C5YX57	2	40S ribosomal protein S4 OS Sorghum bicolor GN Sb09g018320 PE 3 SV 1	681.82	Sam_F	Sam_F	Sam_F	Sam_F	Sam_F
A1E9S8	2	NAD P H quinone oxidoreductase subunit K chloroplastic OS Sorghum bicolor GN ndhK PE 3 SV 2	2375.45	Sam_E	Sam_E	Sam_E	Sam_E	Sam_E
C5YTN2	2	Putative uncharacterized protein Sb08g006610 OS Sorghum bicolor GN Sb08g006610 PE 4 SV 1	826.1	Sam_E	Sam_E	Sam_E	Sam_E	Sam_E
C5XJW7	2	Putative uncharacterized protein Sb03g013850 OS Sorghum bicolor GN Sb03g013850 PE 4 SV 1	123439		0.67032	-0.4	0.08	0	1.2	0.04	0.8	0.04
A1E9S7	2	NAD P H quinone oxidoreductase subunit J chloroplastic OS Sorghum bicolor GN ndhJ PE 3 SV 1	3951.34	Sam_E	Sam_E	Sam_E	Sam_E	Sam_E
C5Y519	2	Ribulose bisphosphate carboxylase small chain OS Sorghum bicolor GN Sb05g003480 PE 3 SV 1	104596		0.316637	-1.15	0.12	0	1.52	0.04	0.48	0.04
A1E9S3	2	Photosystem I P700 chlorophyll a apoprotein A2 OS Sorghum bicolor GN psaB PE 3 SV 1	1933.76		0.71177	-0.34	0.4	0.08	1.17	0.19	0.83	0.19
C5XAE4	2	Putative uncharacterized protein Sb02g004110 OS Sorghum bicolor GN Sb02g004110 PE 3 SV 1	2653.49	Sam_F	Sam_F	Sam_F	Sam_F	Sam_F
A1E9S1	2	ATP synthase subunit alpha chloroplastic OS Sorghum bicolor GN atpA PE 3 SV 1	111673		1.2586	0.23	0.08	1	0.89	0.04	1.11	0.04
C5XFW9	2	Putative uncharacterized protein Sb03g030270 OS Sorghum bicolor GN Sb03g030270 PE 3 SV 1	5359.97	Sam_E	Sam_E	Sam_E	Sam_E	Sam_E
C5Z4T3	2	Putative uncharacterized protein Sb10g004340 OS Sorghum bicolor GN Sb10g004340 PE 3 SV 1	1268.12	Sam_E	Sam_E	Sam_E	Sam_E	Sam_E
C5YZA1	2	Putative uncharacterized protein Sb09g022580 OS Sorghum bicolor GN Sb09g022580 PE 3 SV 1	4352.81	Sam_E	Sam_E	Sam_E	Sam_E	Sam_E
A1E9S0	2	ATP synthase subunit b chloroplastic OS Sorghum bicolor GN atpF PE 3 SV 1	5452.17	Sam_E	Sam_E	Sam_E	Sam_E	Sam_E
C5WPF7	2	Putative uncharacterized protein Sb01g039530 OS Sorghum bicolor GN Sb01g039530 PE 3 SV 1	6068.46		1.56831	0.45	0.24	1	0.78	0.11	1.22	0.11
C5XW73	2	Putative uncharacterized protein Sb04g005040 OS Sorghum bicolor GN Sb04g005040 PE 3 SV 1	3333.37		0.970446	-0.03	0.24	0.45	1.02	0.12	0.98	0.12
RANDOM26851	2	Random Sequence 26851	848.81	Sam_E	Sam_E	Sam_E	Sam_E	Sam_E
C5WPF5	2	Putative uncharacterized protein Sb01g039510 OS Sorghum bicolor GN Sb01g039510 PE 3 SV 1	593.81	Sam_F	Sam_F	Sam_F	Sam_F	Sam_F
C5WPF3	2	Putative uncharacterized protein Sb01g039500 OS Sorghum bicolor GN Sb01g039500 PE 3 SV 1	23.18	Sam_F	Sam_F	Sam_F	Sam_F	Sam_F
C5X1F2	2	Putative uncharacterized protein Sb01g021470 OS Sorghum bicolor GN Sb01g021470 PE 4 SV 1	221.21	Sam_E	Sam_E	Sam_E	Sam_E	Sam_E
C5WPF1	2	Putative uncharacterized protein Sb01g039480 OS Sorghum bicolor GN Sb01g039480 PE 3 SV 1	281.33		1.87761	0.63	0.82	0.95	0.71	0.34	1.29	0.34
C5Z3Z3	2	Putative uncharacterized protein Sb10g003370 OS Sorghum bicolor GN Sb10g003370 PE 4 SV 1	30.25	Sam_F	Sam_F	Sam_F	Sam_F	Sam_F
C5YXM9	2	Putative uncharacterized protein Sb09g019720 OS Sorghum bicolor GN Sb09g019720 PE 4 SV 1	7684.5		0.229925	-1.47	0.58	0	1.62	0.17	0.38	0.17
C5YXM1	2	Putative uncharacterized protein Sb09g019630 OS Sorghum bicolor GN Sb09g019630 PE 4 SV 1	501.22	Sam_F	Sam_F	Sam_F	Sam_F	Sam_F
C5XBW1	1	Putative uncharacterized protein Sb02g005280 OS Sorghum bicolor GN Sb02g005280 PE 4 SV 1	4.57	Sam_E	Sam_E	Sam_E	Sam_E	Sam_E
C5WQX5	2	Putative uncharacterized protein Sb01g041040 OS Sorghum bicolor GN Sb01g041040 PE 3 SV 1	2926.72	Sam_F	Sam_F	Sam_F	Sam_F	Sam_F
C5Z3A0	2	Putative uncharacterized protein Sb10g001940 OS Sorghum bicolor GN Sb10g001940 PE 4 SV 1	8596.33	Sam_E	Sam_E	Sam_E	Sam_E	Sam_E
C5XK79	2	Putative uncharacterized protein Sb03g034970 OS Sorghum bicolor GN Sb03g034970 PE 4 SV 1	548.2	Sam_F	Sam_F	Sam_F	Sam_F	Sam_F
C5YVY7	2	Putative uncharacterized protein Sb09g028940 OS Sorghum bicolor GN Sb09g028940 PE 4 SV 1	1097.9		1.01005	0.01	0.68	0.51	1	0.33	1	0.33
C5XVU7	2	Putative uncharacterized protein Sb04g037030 OS Sorghum bicolor GN Sb04g037030 PE 4 SV 1	690.43	Sam_F	Sam_F	Sam_F	Sam_F	Sam_F
C5XT06	2	Peptidyl prolyl cis trans isomerase OS Sorghum bicolor GN Sb04g001740 PE 3 SV 1	12438.2		0.67032	-0.4	0.29	0	1.2	0.14	0.8	0.14
C5XAD3	2	Putative uncharacterized protein Sb02g004000 OS Sorghum bicolor GN Sb02g004000 PE 4 SV 1	5445.62		0.860708	-0.15	0.2	0.09	1.07	0.1	0.93	0.1
A1E9R0	2	Photosystem II CP43 reaction center protein OS Sorghum bicolor GN psbC PE 3 SV 1	12990.6		1.41907	0.35	0.12	1	0.83	0.06	1.17	0.06
C5WPE7	2	Putative uncharacterized protein Sb01g039440 OS Sorghum bicolor GN Sb01g039440 PE 3 SV 1	86.35	Sam_E	Sam_E	Sam_E	Sam_E	Sam_E
C5XT04	2	Putative uncharacterized protein Sb04g001720 OS Sorghum bicolor GN Sb04g001720 PE 4 SV 1	3234.66		1.16183	0.15	0.39	0.79	0.92	0.19	1.08	0.19
C5Y7U2	2	Putative uncharacterized protein Sb05g007070 OS Sorghum bicolor GN Sb05g007070 PE 4 SV 1	7895.44		0.23457	-1.45	0.45	0	1.61	0.14	0.39	0.14
C5WPE4	0	Putative uncharacterized protein Sb01g039430 OS Sorghum bicolor GN Sb01g039430 PE 3 SV 1	6.04	Sam_F	Sam_F	Sam_F	Sam_F	Sam_F
C5X7Q2	2	Putative uncharacterized protein Sb02g032250 OS Sorghum bicolor GN Sb02g032250 PE 4 SV 1	12600.5		0.763379	-0.27	0.14	0	1.13	0.07	0.87	0.07
C5Z147	2	Putative uncharacterized protein Sb09g005230 OS Sorghum bicolor GN Sb09g005230 PE 4 SV 1	8260.3		0.869358	-0.14	0.23	0.12	1.07	0.11	0.93	0.11
C5WXD2	2	Putative uncharacterized protein Sb01g018450 OS Sorghum bicolor GN Sb01g018450 PE 4 SV 1	639.74	Sam_F	Sam_F	Sam_F	Sam_F	Sam_F
A1E9Q9	2	Photosystem II D2 protein OS Sorghum bicolor GN psbD PE 3 SV 1	9435.02		0.755784	-0.28	0.21	0	1.14	0.1	0.86	0.1
RANDOM27519	2	Random Sequence 27519	44.28	Sam_E	Sam_E	Sam_E	Sam_E	Sam_E
C6JSG2	2	Putative uncharacterized protein Sb0541s002010 Fragment OS Sorghum bicolor GN Sb0541s002010 PE 3 S	1108.27	Sam_F	Sam_F	Sam_F	Sam_F	Sam_F
C5YH46	2	Putative uncharacterized protein Sb07g025000 OS Sorghum bicolor GN Sb07g025000 PE 4 SV 1	1813.2	Sam_F	Sam_F	Sam_F	Sam_F	Sam_F
C5XYZ9	2	Putative uncharacterized protein Sb04g008720 OS Sorghum bicolor GN Sb04g008720 PE 3 SV 1	8192.54		1.1275	0.12	0.18	0.95	0.94	0.09	1.06	0.09
C6JSG0	2	Putative uncharacterized protein Sb0525s002010 Fragment OS Sorghum bicolor GN Sb0525s002010 PE 4 S	8910.43		0.904837	-0.1	0.18	0.16	1.05	0.09	0.95	0.09
A1E9Q4	2	Photosystem II protein D1 OS Sorghum bicolor GN psbA PE 3 SV 1	8981.28		1.84043	0.61	0.74	1	0.72	0.31	1.28	0.31
C5YAG3	2	Putative uncharacterized protein Sb06g032690 OS Sorghum bicolor GN Sb06g032690 PE 4 SV 1	2554.91	Sam_E	Sam_E	Sam_E	Sam_E	Sam_E
C5WPD8	2	Putative uncharacterized protein Sb01g039360 OS Sorghum bicolor GN Sb01g039360 PE 4 SV 1	812.04	Sam_E	Sam_E	Sam_E	Sam_E	Sam_E
C5Y853	2	Putative uncharacterized protein Sb05g007205 Fragment OS Sorghum bicolor GN Sb05g007205 PE 4 SV 1	35233.3	Sam_E	Sam_E	Sam_E	Sam_E	Sam_E
RANDOM5688	2	Random Sequence 5688	30.25	Sam_F	Sam_F	Sam_F	Sam_F	Sam_F
Q1KSB0	2	Aconitate hydratase OS Sorghum bicolor GN Sb01g047850 PE 3 SV 1	1523.44		1.08329	0.08	0.33	0.67	0.96	0.16	1.04	0.16
C5XS52	2	Putative uncharacterized protein Sb04g033560 OS Sorghum bicolor GN Sb04g033560 PE 4 SV 1	643.73	Sam_F	Sam_F	Sam_F	Sam_F	Sam_F
C5YIF3	2	Putative uncharacterized protein Sb07g005660 OS Sorghum bicolor GN Sb07g005660 PE 4 SV 1	25199.1		0.895834	-0.11	0.16	0.08	1.06	0.08	0.94	0.08
C5YNX7	2	Putative uncharacterized protein Sb08g015580 OS Sorghum bicolor GN Sb08g015580 PE 4 SV 1	1653.21	Sam_F	Sam_F	Sam_F	Sam_F	Sam_F
C5XQZ8	2	Putative uncharacterized protein Sb03g027710 OS Sorghum bicolor GN Sb03g027710 PE 4 SV 1	2654.94		0.826959	-0.19	0.99	0.36	1.08	0.45	0.92	0.45
C5XBU3	2	Peptidyl prolyl cis trans isomerase OS Sorghum bicolor GN Sb02g005160 PE 4 SV 1	703.47		0.343008	-1.07	1.22	0.05	1.45	0.45	0.55	0.45
C5Y6A4	2	Putative uncharacterized protein Sb05g024160 OS Sorghum bicolor GN Sb05g024160 PE 4 SV 1	45.45	Sam_E	Sam_E	Sam_E	Sam_E	Sam_E
C5Z5K8	2	Putative uncharacterized protein Sb10g023370 OS Sorghum bicolor GN Sb10g023370 PE 4 SV 1	947.26	Sam_E	Sam_E	Sam_E	Sam_E	Sam_E
C5WTC9	2	Putative uncharacterized protein Sb01g015470 OS Sorghum bicolor GN Sb01g015470 PE 4 SV 1	750.21	Sam_F	Sam_F	Sam_F	Sam_F	Sam_F
C5Y5G7	2	Putative uncharacterized protein Sb05g023220 OS Sorghum bicolor GN Sb05g023220 PE 4 SV 1	8521.55		0.477114	-0.74	0.29	0	1.35	0.12	0.65	0.12
Q84LQ5	2	Malic enzyme OS Sorghum bicolor GN Sb03g003230 PE 2 SV 1	13129.8		0.690734	-0.37	0.15	0	1.18	0.07	0.82	0.07
C5Z529	2	Putative uncharacterized protein Sb10g022570 OS Sorghum bicolor GN Sb10g022570 PE 4 SV 1	2172.05		0.878095	-0.13	0.37	0.32	1.06	0.18	0.94	0.18
C5YVW5	2	Putative uncharacterized protein Sb09g028720 OS Sorghum bicolor GN Sb09g028720 PE 4 SV 1	37057.1		0.516851	-0.66	0.2	0	1.32	0.09	0.68	0.09
C5YPK6	2	Nucleoside diphosphate kinase OS Sorghum bicolor GN Sb08g017600 PE 3 SV 1	1243.89	Sam_E	Sam_E	Sam_E	Sam_E	Sam_E
C5WTC1	2	Putative uncharacterized protein Sb01g015400 OS Sorghum bicolor GN Sb01g015400 PE 4 SV 1	31399.2		0.554327	-0.59	0.25	0	1.29	0.11	0.71	0.11
C5XW45	2	Glyceraldehyde 3 phosphate dehydrogenase OS Sorghum bicolor GN Sb04g004750 PE 3 SV 1	4966.26		0.683861	-0.38	0.7	0.26	1.19	0.34	0.81	0.34
C5WYU4	2	Putative uncharacterized protein Sb01g047410 OS Sorghum bicolor GN Sb01g047410 PE 3 SV 1	232.86	Sam_E	Sam_E	Sam_E	Sam_E	Sam_E
C5WW05	2	Putative uncharacterized protein Sb01g003870 OS Sorghum bicolor GN Sb01g003870 PE 4 SV 1	914.12	Sam_E	Sam_E	Sam_E	Sam_E	Sam_E
C5WPC6	2	Putative uncharacterized protein Sb01g039270 OS Sorghum bicolor GN Sb01g039270 PE 3 SV 1	15238.6	Sam_E	Sam_E	Sam_E	Sam_E	Sam_E
C5Z3W6	2	Putative uncharacterized protein Sb10g003120 OS Sorghum bicolor GN Sb10g003120 PE 3 SV 1	640.02	Sam_F	Sam_F	Sam_F	Sam_F	Sam_F
C5X768	2	Putative uncharacterized protein Sb02g000720 OS Sorghum bicolor GN Sb02g000720 PE 3 SV 1	2742.71		1.16183	0.15	0.38	0.77	0.93	0.19	1.07	0.19
C5YLK6	2	Putative uncharacterized protein Sb07g021630 OS Sorghum bicolor GN Sb07g021630 PE 3 SV 1	859.75	Sam_E	Sam_E	Sam_E	Sam_E	Sam_E
Q4VQB5	2	Pathogenesis related protein 10a OS Sorghum bicolor GN PR10 PE 3 SV 1	807.43		0.431711	-0.84	1.22	0.07	1.36	0.44	0.64	0.44
C5XLG2	2	Putative uncharacterized protein Sb03g020200 OS Sorghum bicolor GN Sb03g020200 PE 3 SV 1	2117.55	Sam_F	Sam_F	Sam_F	Sam_F	Sam_F
C5YHK9	2	Putative uncharacterized protein Sb07g025680 OS Sorghum bicolor GN Sb07g025680 PE 3 SV 1	14400.9		1.05127	0.05	0.26	0.61	0.97	0.13	1.03	0.13
Q4VQB2	2	Pathogenesis related protein 10b OS Sorghum bicolor GN PR10 PE 3 SV 1	2262.64		0.625002	-0.47	0.78	0.1	1.22	0.34	0.78	0.34
C5XC52	2	Putative uncharacterized protein Sb02g024220 OS Sorghum bicolor GN Sb02g024220 PE 3 SV 1	1184.03	Sam_E	Sam_E	Sam_E	Sam_E	Sam_E
C5XNS5	2	Putative uncharacterized protein Sb03g025820 OS Sorghum bicolor GN Sb03g025820 PE 3 SV 1	846.85		0.748264	-0.29	0.75	0.19	1.14	0.35	0.86	0.35
C5YUD0	2	Putative uncharacterized protein Sb09g006020 OS Sorghum bicolor GN Sb09g006020 PE 4 SV 1	577.93	Sam_F	Sam_F	Sam_F	Sam_F	Sam_F
C5X364	2	Putative uncharacterized protein Sb02g040120 OS Sorghum bicolor GN Sb02g040120 PE 4 SV 1	1222.78	Sam_F	Sam_F	Sam_F	Sam_F	Sam_F
C5WWH8	2	Putative uncharacterized protein Sb01g032210 OS Sorghum bicolor GN Sb01g032210 PE 3 SV 1	424.83		1.29693	0.26	0.66	0.71	0.88	0.31	1.12	0.31
C5YX11	2	Putative uncharacterized protein Sb09g030660 OS Sorghum bicolor GN Sb09g030660 PE 3 SV 1	835.3		1.03045	0.03	0.57	0.45	0.99	0.28	1.01	0.28
C5WZN4	2	Putative uncharacterized protein Sb01g034950 OS Sorghum bicolor GN Sb01g034950 PE 4 SV 1	418.35		8.08491	2.09	0.51	1	0.23	0.11	1.77	0.11
C5XEA1	2	Fructose bisphosphate aldolase OS Sorghum bicolor GN Sb03g008050 PE 3 SV 1	1750.59		0.565525	-0.57	0.27	0	1.28	0.12	0.72	0.12
C5XAZ1	2	Putative uncharacterized protein Sb02g004240 OS Sorghum bicolor GN Sb02g004240 PE 4 SV 1	455.55	Sam_F	Sam_F	Sam_F	Sam_F	Sam_F
C5YSP7	2	Fructose bisphosphate aldolase OS Sorghum bicolor GN Sb08g004500 PE 3 SV 1	50457.4		0.527292	-0.64	0.11	0	1.31	0.05	0.69	0.05
C5YK81	2	Putative uncharacterized protein Sb07g014960 OS Sorghum bicolor GN Sb07g014960 PE 3 SV 1	6484.17	Sam_F	Sam_F	Sam_F	Sam_F	Sam_F
C5XIY9	2	Dihydrolipoyl dehydrogenase OS Sorghum bicolor GN Sb03g013290 PE 4 SV 1	732.95	Sam_F	Sam_F	Sam_F	Sam_F	Sam_F
C5YMD2	2	Putative uncharacterized protein Sb07g001680 OS Sorghum bicolor GN Sb07g001680 PE 4 SV 1	1313.34	Sam_E	Sam_E	Sam_E	Sam_E	Sam_E
C5X7N2	2	Putative uncharacterized protein Sb02g032090 OS Sorghum bicolor GN Sb02g032090 PE 4 SV 1	7333.33	Sam_F	Sam_F	Sam_F	Sam_F	Sam_F
C5X9Z9	2	Aconitate hydratase OS Sorghum bicolor GN Sb02g034590 PE 3 SV 1	97.76		1.41907	0.35	0.69	0.84	0.83	0.35	1.17	0.35
C5Y4L1	2	Pyruvate kinase OS Sorghum bicolor GN Sb05g002900 PE 3 SV 1	1706.25		1.46228	0.38	0.37	0.98	0.81	0.18	1.19	0.18
C5X4H2	2	Putative uncharacterized protein Sb02g028570 OS Sorghum bicolor GN Sb02g028570 PE 3 SV 1	270.98	Sam_F	Sam_F	Sam_F	Sam_F	Sam_F
C5XG44	2	Putative uncharacterized protein Sb03g030950 OS Sorghum bicolor GN Sb03g030950 PE 4 SV 1	4382.02		0.677057	-0.39	0.55	0.11	1.19	0.26	0.81	0.26
C5Z116	2	Putative uncharacterized protein Sb09g004970 OS Sorghum bicolor GN Sb09g004970 PE 4 SV 1	10760.5		0.612626	-0.49	0.24	0	1.24	0.11	0.76	0.11
C5WRN8	2	Putative uncharacterized protein Sb01g041800 OS Sorghum bicolor GN Sb01g041800 PE 4 SV 1	3086.28	Sam_E	Sam_E	Sam_E	Sam_E	Sam_E
C5XLF4	2	Putative uncharacterized protein Sb03g020182 Fragment OS Sorghum bicolor GN Sb03g020182 PE 3 SV 1	90896.3	Sam_E	Sam_E	Sam_E	Sam_E	Sam_E
C5X752	2	Putative uncharacterized protein Sb02g000550 OS Sorghum bicolor GN Sb02g000550 PE 4 SV 1	6625.21	Sam_E	Sam_E	Sam_E	Sam_E	Sam_E
C5Y9E6	2	Putative uncharacterized protein Sb06g030920 OS Sorghum bicolor GN Sb06g030920 PE 3 SV 1	491.65	Sam_F	Sam_F	Sam_F	Sam_F	Sam_F
C5WXA8	2	Putative uncharacterized protein Sb01g018230 OS Sorghum bicolor GN Sb01g018230 PE 4 SV 1	495.98	Sam_F	Sam_F	Sam_F	Sam_F	Sam_F
C5YC80	2	Cysteine synthase OS Sorghum bicolor GN Sb06g001610 PE 3 SV 1	1309.26	Sam_E	Sam_E	Sam_E	Sam_E	Sam_E
C5WQT0	2	40S ribosomal protein S3a OS Sorghum bicolor GN Sb01g040570 PE 3 SV 1	417.06	Sam_F	Sam_F	Sam_F	Sam_F	Sam_F
C5XVQ8	2	Putative uncharacterized protein Sb04g023940 OS Sorghum bicolor GN Sb04g023940 PE 4 SV 1	3323.2	Sam_E	Sam_E	Sam_E	Sam_E	Sam_E
C5YAD0	2	Putative uncharacterized protein Sb06g019800 OS Sorghum bicolor GN Sb06g019800 PE 4 SV 1	1508.71	Sam_E	Sam_E	Sam_E	Sam_E	Sam_E
C5Z469	2	Peroxidase OS Sorghum bicolor GN Sb10g021610 PE 3 SV 1	1797.96	Sam_E	Sam_E	Sam_E	Sam_E	Sam_E
C5X7M3	2	Putative uncharacterized protein Sb02g032040 OS Sorghum bicolor GN Sb02g032040 PE 4 SV 1	45082.1		0.467666	-0.76	0.23	0	1.36	0.1	0.64	0.1
C5YIC5	2	Putative uncharacterized protein Sb07g005430 OS Sorghum bicolor GN Sb07g005430 PE 4 SV 1	2203.31		0.132655	-2.02	0.73	0	1.75	0.15	0.25	0.15
C5YUB8	2	Putative uncharacterized protein Sb09g005960 OS Sorghum bicolor GN Sb09g005960 PE 4 SV 1	12438		1.63232	0.49	0.21	1	0.76	0.1	1.24	0.1
C5X0G5	2	Putative uncharacterized protein Sb01g020910 OS Sorghum bicolor GN Sb01g020910 PE 3 SV 1	734.81	Sam_F	Sam_F	Sam_F	Sam_F	Sam_F
C5YIC3	2	Putative uncharacterized protein Sb07g005410 OS Sorghum bicolor GN Sb07g005410 PE 4 SV 1	14745.5		0.0544757	-2.91	0.38	0	1.89	0.04	0.11	0.04
C5XXD7	2	Putative uncharacterized protein Sb04g006270 OS Sorghum bicolor GN Sb04g006270 PE 4 SV 1	4237.11		1.06184	0.06	0.78	0.58	0.97	0.37	1.03	0.37
C5YIC1	2	Aconitate hydratase OS Sorghum bicolor GN Sb07g005390 PE 3 SV 1	1755.2		1.32313	0.28	0.33	0.98	0.86	0.15	1.14	0.15
C5XR87	2	Putative uncharacterized protein Sb03g041100 OS Sorghum bicolor GN Sb03g041100 PE 4 SV 1	5587.67		0.522046	-0.65	0.27	0	1.31	0.12	0.69	0.12
C5YHI7	1	Putative uncharacterized protein Sb07g004530 OS Sorghum bicolor GN Sb07g004530 PE 4 SV 1	4.57	Sam_E	Sam_E	Sam_E	Sam_E	Sam_E
C5WTY3	2	Putative uncharacterized protein Sb01g002170 OS Sorghum bicolor GN Sb01g002170 PE 3 SV 1	8077.73	Sam_E	Sam_E	Sam_E	Sam_E	Sam_E
C5XWJ8	2	Elongation factor Tu OS Sorghum bicolor GN Sb04g024850 PE 3 SV 1	8699.03		1.13883	0.13	0.16	0.95	0.94	0.08	1.06	0.08
C5YHI2	2	Beta sesquiphellandrene synthase OS Sorghum bicolor GN TPS2 PE 1 SV 2	682.79		0.625002	-0.47	0.65	0.1	1.22	0.3	0.78	0.3
C5Z8N5	2	Putative uncharacterized protein Sb10g028070 OS Sorghum bicolor GN Sb10g028070 PE 4 SV 1	6515.29	Sam_E	Sam_E	Sam_E	Sam_E	Sam_E
C5Y5D6	2	Putative uncharacterized protein Sb05g022960 OS Sorghum bicolor GN Sb05g022960 PE 4 SV 1	1910.47		0.292293	-1.23	0.88	0.02	1.53	0.26	0.47	0.26
C5WN47	2	Putative uncharacterized protein Sb01g010460 OS Sorghum bicolor GN Sb01g010460 PE 3 SV 1	1228.4		2.6117	0.96	0.37	1	0.56	0.14	1.44	0.14
C5WWF4	2	Putative uncharacterized protein Sb01g017890 OS Sorghum bicolor GN Sb01g017890 PE 4 SV 1	9586.68		0.532592	-0.63	0.49	0	1.3	0.2	0.7	0.2
C5Y817	2	Putative uncharacterized protein Sb05g026870 OS Sorghum bicolor GN Sb05g026870 PE 4 SV 1	3415.78		0.516851	-0.66	0.32	0	1.32	0.15	0.68	0.15
C5YW53	2	Putative uncharacterized protein Sb09g014430 OS Sorghum bicolor GN Sb09g014430 PE 3 SV 1	1162.52		1.84043	0.61	0.34	1	0.7	0.14	1.3	0.14
RANDOM15734	2	Random Sequence 15734	33.97	Sam_E	Sam_E	Sam_E	Sam_E	Sam_E
C5YG66	2	Aminomethyltransferase OS Sorghum bicolor GN Sb06g029020 PE 3 SV 1	745.92	Sam_F	Sam_F	Sam_F	Sam_F	Sam_F
C5Z0N8	2	Peroxidase OS Sorghum bicolor GN Sb09g004650 PE 3 SV 1	1626.23	Sam_E	Sam_E	Sam_E	Sam_E	Sam_E
C5WZ31	2	Putative uncharacterized protein Sb01g006370 OS Sorghum bicolor GN Sb01g006370 PE 4 SV 1	22658.6		0.657047	-0.42	0.24	0	1.2	0.12	0.8	0.12
C5X7L1	2	Putative uncharacterized protein Sb02g031930 OS Sorghum bicolor GN Sb02g031930 PE 4 SV 1	1256.16	Sam_E	Sam_E	Sam_E	Sam_E	Sam_E
C5Z0N6	2	Putative uncharacterized protein Sb09g004630 OS Sorghum bicolor GN Sb09g004630 PE 4 SV 1	4653.77	Sam_F	Sam_F	Sam_F	Sam_F	Sam_F
C5WLY2	2	Putative uncharacterized protein Sb01g009140 OS Sorghum bicolor GN Sb01g009140 PE 3 SV 1	85.88	Sam_E	Sam_E	Sam_E	Sam_E	Sam_E
C5Y416	2	Putative uncharacterized protein Sb05g002010 OS Sorghum bicolor GN Sb05g002010 PE 4 SV 1	1615.11	Sam_E	Sam_E	Sam_E	Sam_E	Sam_E
C5Z0N4	2	Dihydrolipoyl dehydrogenase OS Sorghum bicolor GN Sb09g004610 PE 4 SV 1	96.03	Sam_F	Sam_F	Sam_F	Sam_F	Sam_F
C5YD00	2	Putative uncharacterized protein Sb06g023900 OS Sorghum bicolor GN Sb06g023900 PE 4 SV 1	2112.31		1.05127	0.05	0.43	0.63	0.97	0.21	1.03	0.21
C5XS12	2	Putative uncharacterized protein Sb04g033210 OS Sorghum bicolor GN Sb04g033210 PE 4 SV 1	1023.07	Sam_E	Sam_E	Sam_E	Sam_E	Sam_E
C5Z450	2	Putative uncharacterized protein Sb10g021330 OS Sorghum bicolor GN Sb10g021330 PE 3 SV 1	102906		0.932394	-0.07	0.06	0.02	1.03	0.03	0.97	0.03
C5YXG6	2	Ribosomal protein OS Sorghum bicolor GN Sb09g019170 PE 3 SV 1	1468.95		1.46228	0.38	0.52	0.91	0.81	0.25	1.19	0.25
C5X3L4	2	Putative uncharacterized protein Sb02g009135 Fragment OS Sorghum bicolor GN Sb02g009135 PE 4 SV 1	5302.25	Sam_E	Sam_E	Sam_E	Sam_E	Sam_E
C5X3L3	2	Putative uncharacterized protein Sb02g009130 OS Sorghum bicolor GN Sb02g009130 PE 4 SV 1	1585.95	Sam_E	Sam_E	Sam_E	Sam_E	Sam_E
C5YHH7	2	Zingiberene synthase OS Sorghum bicolor GN TPS1 PE 1 SV 2	605.12		0.644036	-0.44	0.62	0.11	1.21	0.29	0.79	0.29
C5WNL8	2	Putative uncharacterized protein Sb01g038760 OS Sorghum bicolor GN Sb01g038760 PE 3 SV 1	3747.22		0.267135	-1.32	0.66	0	1.57	0.22	0.43	0.22
C5WR36	2	Putative uncharacterized protein Sb01g013225 Fragment OS Sorghum bicolor GN Sb01g013225 PE 4 SV 1	970.84	Sam_F	Sam_F	Sam_F	Sam_F	Sam_F
C5WQR6	2	Putative uncharacterized protein Sb01g028150 OS Sorghum bicolor GN Sb01g028150 PE 4 SV 1	3005.34	Sam_E	Sam_E	Sam_E	Sam_E	Sam_E
C5X695	2	Triosephosphate isomerase OS Sorghum bicolor GN Sb02g031030 PE 3 SV 1	46364.6		0.99005	-0.01	0.11	0.36	1.01	0.05	0.99	0.05
C5YYY5	1	Putative uncharacterized protein Sb09g001780 OS Sorghum bicolor GN Sb09g001780 PE 4 SV 1	3.99	Sam_E	Sam_E	Sam_E	Sam_E	Sam_E
C5XTC1	2	Putative uncharacterized protein Sb04g021410 OS Sorghum bicolor GN Sb04g021410 PE 3 SV 1	221.97		0.733447	-0.31	0.86	0.27	1.15	0.39	0.85	0.39
C5YSM6	2	Putative uncharacterized protein Sb08g004300 OS Sorghum bicolor GN Sb08g004300 PE 4 SV 1	596.9	Sam_F	Sam_F	Sam_F	Sam_F	Sam_F
C5Z7S0	2	Putative uncharacterized protein Sb10g027010 OS Sorghum bicolor GN Sb10g027010 PE 3 SV 1	512.67	Sam_F	Sam_F	Sam_F	Sam_F	Sam_F
C5XFP2	2	Putative uncharacterized protein Sb03g009270 OS Sorghum bicolor GN Sb03g009270 PE 4 SV 1	476.09	Sam_F	Sam_F	Sam_F	Sam_F	Sam_F
C5XFP1	2	Cysteine synthase OS Sorghum bicolor GN Sb03g009260 PE 3 SV 1	1091.59		0.932394	-0.07	0.53	0.41	1.03	0.26	0.97	0.26
C5YLG4	2	Putative uncharacterized protein Sb07g000620 OS Sorghum bicolor GN Sb07g000620 PE 4 SV 1	18757.1		1.76827	0.57	0.17	0.99	0.72	0.08	1.28	0.08
C5YLG3	2	Putative uncharacterized protein Sb07g000610 OS Sorghum bicolor GN Sb07g000610 PE 4 SV 1	35583.1		0.697676	-0.36	0.23	0.02	1.18	0.11	0.82	0.11
C5XXB8	2	GrpE protein homolog OS Sorghum bicolor GN Sb04g025770 PE 3 SV 1	1851.6		0.677057	-0.39	0.43	0.08	1.19	0.21	0.81	0.21
C5YLG2	2	Putative uncharacterized protein Sb07g000600 OS Sorghum bicolor GN Sb07g000600 PE 4 SV 1	18316.2		1.1853	0.17	0.17	0.95	0.92	0.08	1.08	0.08
C5X685	2	Histone H2A OS Sorghum bicolor GN Sb02g030950 PE 3 SV 1	7373.47		0.66365	-0.41	0.26	0	1.2	0.12	0.8	0.12
C5XF70	2	Malate dehydrogenase OS Sorghum bicolor GN Sb03g029570 PE 3 SV 1	4231.68		0.83527	-0.18	0.4	0.22	1.09	0.2	0.91	0.2
C5XXB0	2	Putative uncharacterized protein Sb04g025700 OS Sorghum bicolor GN Sb04g025700 PE 4 SV 1	577.15	Sam_F	Sam_F	Sam_F	Sam_F	Sam_F
C5Z8L1	2	Putative uncharacterized protein Sb10g010346 Fragment OS Sorghum bicolor GN Sb10g010346 PE 4 SV 1	518.23	Sam_F	Sam_F	Sam_F	Sam_F	Sam_F
C5YW38	2	Putative uncharacterized protein Sb09g029390 OS Sorghum bicolor GN Sb09g029390 PE 3 SV 1	6136.92	Sam_F	Sam_F	Sam_F	Sam_F	Sam_F
C5WN27	2	Putative uncharacterized protein Sb01g010280 OS Sorghum bicolor GN Sb01g010280 PE 4 SV 1	6726.97		1.03045	0.03	0.21	0.54	0.99	0.1	1.01	0.1
C5YMY2	2	Putative uncharacterized protein Sb07g002620 OS Sorghum bicolor GN Sb07g002620 PE 4 SV 1	4.22	Sam_F	Sam_F	Sam_F	Sam_F	Sam_F
C5XSH8	2	Putative uncharacterized protein Sb04g020160 OS Sorghum bicolor GN Sb04g020160 PE 4 SV 1	1044.7		0.657047	-0.42	1.06	0.2	1.19	0.46	0.81	0.46
C5XK02	2	Malic enzyme OS Sorghum bicolor GN Sb03g034280 PE 3 SV 1	2892.27	Sam_E	Sam_E	Sam_E	Sam_E	Sam_E
C5YYX3	2	Putative uncharacterized protein Sb09g001700 OS Sorghum bicolor GN Sb09g001700 PE 4 SV 1	1402.48	Sam_E	Sam_E	Sam_E	Sam_E	Sam_E
C5WZ12	2	Putative uncharacterized protein Sb01g048010 OS Sorghum bicolor GN Sb01g048010 PE 3 SV 1	1054.82		0.582748	-0.54	0.81	0.11	1.25	0.35	0.75	0.35
C5WVJ1	2	Putative uncharacterized protein Sb01g031660 OS Sorghum bicolor GN Sb01g031660 PE 4 SV 1	2042.81		2.7456	1.01	0.32	1	0.54	0.13	1.46	0.13
C5Y3N7	2	Putative uncharacterized protein Sb05g001680 OS Sorghum bicolor GN Sb05g001680 PE 3 SV 1	2013.26	Sam_F	Sam_F	Sam_F	Sam_F	Sam_F
C5WY75	2	Putative uncharacterized protein Sb01g006000 OS Sorghum bicolor GN Sb01g006000 PE 4 SV 1	1827.01	Sam_F	Sam_F	Sam_F	Sam_F	Sam_F
C5Z0L4	2	Putative uncharacterized protein Sb09g004470 OS Sorghum bicolor GN Sb09g004470 PE 4 SV 1	966.47		0.511709	-0.67	1.06	0.15	1.3	0.43	0.7	0.43
C5WXV4	2	Putative uncharacterized protein Sb01g046840 OS Sorghum bicolor GN Sb01g046840 PE 3 SV 1	780.73	Sam_E	Sam_E	Sam_E	Sam_E	Sam_E
C5WY74	2	Putative uncharacterized protein Sb01g005990 OS Sorghum bicolor GN Sb01g005990 PE 3 SV 1	1631.34		0.852144	-0.16	0.52	0.33	1.08	0.25	0.92	0.25
C5WY71	2	Putative uncharacterized protein Sb01g005960 OS Sorghum bicolor GN Sb01g005960 PE 4 SV 1	1488.8	Sam_E	Sam_E	Sam_E	Sam_E	Sam_E
C5YHF8	2	Putative uncharacterized protein Sb07g004290 OS Sorghum bicolor GN Sb07g004290 PE 3 SV 1	1120.32		1.17351	0.16	0.49	0.74	0.92	0.24	1.08	0.24
C5XEU2	2	Putative uncharacterized protein Sb03g042604 OS Sorghum bicolor GN Sb03g042604 PE 3 SV 1	698		1.15027	0.14	0.9	0.6	0.93	0.38	1.07	0.38
C5YHF2	2	Putative uncharacterized protein Sb07g004240 OS Sorghum bicolor GN Sb07g004240 PE 4 SV 1	1772.31	Sam_E	Sam_E	Sam_E	Sam_E	Sam_E
C5YN98	2	Putative uncharacterized protein Sb07g024400 OS Sorghum bicolor GN Sb07g024400 PE 4 SV 1	1508.74	Sam_E	Sam_E	Sam_E	Sam_E	Sam_E
C5YMX6	2	Putative uncharacterized protein Sb07g002560 OS Sorghum bicolor GN Sb07g002560 PE 3 SV 1	2729.84		1.52196	0.42	0.42	0.97	0.8	0.19	1.2	0.19
C5XJN6	2	Putative uncharacterized protein Sb03g000850 OS Sorghum bicolor GN Sb03g000850 PE 4 SV 1	1080.28	Sam_E	Sam_E	Sam_E	Sam_E	Sam_E
C5YN91	2	Putative uncharacterized protein Sb07g024320 OS Sorghum bicolor GN Sb07g024320 PE 4 SV 1	884.68	Sam_E	Sam_E	Sam_E	Sam_E	Sam_E
C5YSK7	2	Putative uncharacterized protein Sb08g022450 OS Sorghum bicolor GN Sb08g022450 PE 4 SV 1	10643.3		0.559898	-0.58	0.35	0	1.28	0.16	0.72	0.16
C5X1V3	2	Putative uncharacterized protein Sb01g037100 OS Sorghum bicolor GN Sb01g037100 PE 4 SV 1	2364.11		1.37713	0.32	0.39	0.92	0.84	0.19	1.16	0.19
C5YSK6	2	Putative uncharacterized protein Sb08g022440 OS Sorghum bicolor GN Sb08g022440 PE 4 SV 1	3296.15	Sam_E	Sam_E	Sam_E	Sam_E	Sam_E
C5XLZ9	2	Malic enzyme OS Sorghum bicolor GN Sb03g003220 PE 3 SV 1	11023.8	Sam_F	Sam_F	Sam_F	Sam_F	Sam_F
C5WZ07	2	Putative uncharacterized protein Sb01g047970 OS Sorghum bicolor GN Sb01g047970 PE 3 SV 1	1905.65	Sam_E	Sam_E	Sam_E	Sam_E	Sam_E
C5X4C8	2	Putative uncharacterized protein Sb02g009810 OS Sorghum bicolor GN Sb02g009810 PE 3 SV 1	853.19	Sam_F	Sam_F	Sam_F	Sam_F	Sam_F
C5YW22	2	Putative uncharacterized protein Sb09g029250 OS Sorghum bicolor GN Sb09g029250 PE 4 SV 1	890.87		1.68203	0.52	0.59	0.95	0.75	0.27	1.25	0.27
C5WLV9	2	Glucose 1 phosphate adenylyltransferase OS Sorghum bicolor GN Sb01g008940 PE 3 SV 1	1073.81	Sam_E	Sam_E	Sam_E	Sam_E	Sam_E
C5XVM4	2	Putative uncharacterized protein Sb04g023645 Fragment OS Sorghum bicolor GN Sb04g023645 PE 4 SV 1	3008.98		1.19722	0.18	0.38	0.82	0.91	0.19	1.09	0.19
C5XPA5	2	Histone H3 OS Sorghum bicolor GN Sb03g005550 PE 3 SV 1	3457.66	Sam_E	Sam_E	Sam_E	Sam_E	Sam_E
C5YW21	2	Malate dehydrogenase OS Sorghum bicolor GN Sb09g029240 PE 3 SV 1	4463.6		0.726149	-0.32	0.5	0.07	1.16	0.23	0.84	0.23
C5XIT6	2	Pectinesterase OS Sorghum bicolor GN Sb03g012830 PE 3 SV 1	511.03	Sam_F	Sam_F	Sam_F	Sam_F	Sam_F
C5YFR0	2	Putative uncharacterized protein Sb06g015220 OS Sorghum bicolor GN Sb06g015220 PE 3 SV 1	221.97		0.794534	-0.23	0.98	0.34	1.11	0.47	0.89	0.47
C5XV43	2	Putative uncharacterized protein Sb04g036380 OS Sorghum bicolor GN Sb04g036380 PE 3 SV 1	1200.49	Sam_E	Sam_E	Sam_E	Sam_E	Sam_E
C5XTY9	2	Putative uncharacterized protein Sb04g002980 OS Sorghum bicolor GN Sb04g002980 PE 3 SV 1	958.47	Sam_E	Sam_E	Sam_E	Sam_E	Sam_E
C5XET6	2	Putative uncharacterized protein Sb03g042550 OS Sorghum bicolor GN Sb03g042550 PE 4 SV 1	1693.8		0.618783	-0.48	0.61	0.04	1.23	0.27	0.77	0.27
C5YKK8	2	Putative uncharacterized protein Sb07g019320 OS Sorghum bicolor GN Sb07g019320 PE 4 SV 1	8353.6		0.618783	-0.48	0.4	0	1.23	0.18	0.77	0.18
C5Z026	2	Putative uncharacterized protein Sb09g003690 OS Sorghum bicolor GN Sb09g003690 PE 3 SV 1	1435.64	Sam_E	Sam_E	Sam_E	Sam_E	Sam_E
C5WR06	2	Putative uncharacterized protein Sb01g041330 OS Sorghum bicolor GN Sb01g041330 PE 4 SV 1	522.73	Sam_F	Sam_F	Sam_F	Sam_F	Sam_F
C5X5U3	2	Putative uncharacterized protein Sb02g011330 OS Sorghum bicolor GN Sb02g011330 PE 4 SV 1	2621.93		1.07251	0.07	0.35	0.66	0.96	0.17	1.04	0.17
C5WU61	2	Putative uncharacterized protein Sb01g015580 OS Sorghum bicolor GN Sb01g015580 PE 4 SV 1	2227.59		1.36343	0.31	0.52	0.88	0.85	0.25	1.15	0.25
C5YJQ8	2	Putative uncharacterized protein Sb07g029110 OS Sorghum bicolor GN Sb07g029110 PE 3 SV 1	4100.08		1.16183	0.15	0.24	0.88	0.93	0.12	1.07	0.12
C5XAT4	2	Putative uncharacterized protein Sb02g035610 OS Sorghum bicolor GN Sb02g035610 PE 4 SV 1	38932		0.0944202	-2.36	0.19	0	1.83	0.03	0.17	0.03
RANDOM31357	2	Random Sequence 31357	226.96	Sam_F	Sam_F	Sam_F	Sam_F	Sam_F
C5XWF4	2	60S ribosomal protein L6 OS Sorghum bicolor GN Sb04g024500 PE 3 SV 1	1184.83	Sam_E	Sam_E	Sam_E	Sam_E	Sam_E
C5YMW4	2	Putative uncharacterized protein Sb07g002440 OS Sorghum bicolor GN Sb07g002440 PE 3 SV 1	290.09	Sam_E	Sam_E	Sam_E	Sam_E	Sam_E
C5WSB9	2	Putative uncharacterized protein Sb01g014680 OS Sorghum bicolor GN Sb01g014680 PE 4 SV 1	961.8	Sam_E	Sam_E	Sam_E	Sam_E	Sam_E
C5X1U2	2	Putative uncharacterized protein Sb01g037010 OS Sorghum bicolor GN Sb01g037010 PE 4 SV 1	6982.08		0.860708	-0.15	0.36	0.14	1.07	0.18	0.93	0.18
C5XN41	2	Putative uncharacterized protein Sb03g037630 OS Sorghum bicolor GN Sb03g037630 PE 4 SV 1	1634.16	Sam_E	Sam_E	Sam_E	Sam_E	Sam_E
C5YW13	2	Ketol acid reductoisomerase OS Sorghum bicolor GN Sb09g029170 PE 3 SV 1	561.82	Sam_F	Sam_F	Sam_F	Sam_F	Sam_F
C5XYR1	2	Putative uncharacterized protein Sb04g027810 OS Sorghum bicolor GN Sb04g027810 PE 3 SV 1	13591.6		0.272532	-1.3	0.25	0	1.57	0.08	0.43	0.08
C5XRL7	2	Putative uncharacterized protein Sb04g000750 OS Sorghum bicolor GN Sb04g000750 PE 4 SV 1	8515.04		0.677057	-0.39	0.47	0.06	1.19	0.22	0.81	0.22
C5Y3L5	2	Putative uncharacterized protein Sb05g001530 OS Sorghum bicolor GN Sb05g001530 PE 4 SV 1	1635.22	Sam_E	Sam_E	Sam_E	Sam_E	Sam_E
C5XES8	2	Putative uncharacterized protein Sb03g042460 OS Sorghum bicolor GN Sb03g042460 PE 3 SV 1	714.38	Sam_E	Sam_E	Sam_E	Sam_E	Sam_E
C5WRH6	2	Putative uncharacterized protein Sb01g028840 OS Sorghum bicolor GN Sb01g028840 PE 3 SV 1	2504.37		0.818731	-0.2	0.39	0.12	1.1	0.18	0.9	0.18
C5XY92	2	Putative uncharacterized protein Sb04g027160 OS Sorghum bicolor GN Sb04g027160 PE 4 SV 1	1133.52		0.481909	-0.73	0.86	0.05	1.33	0.35	0.67	0.35
C5Z6V0	2	Putative uncharacterized protein Sb10g007410 OS Sorghum bicolor GN Sb10g007410 PE 4 SV 1	2141.41	Sam_F	Sam_F	Sam_F	Sam_F	Sam_F
C5Z9C6	2	Peptidyl prolyl cis trans isomerase OS Sorghum bicolor GN Sb10g029480 PE 3 SV 1	2800.23	Sam_F	Sam_F	Sam_F	Sam_F	Sam_F
C5YF84	2	Putative uncharacterized protein Sb06g014590 OS Sorghum bicolor GN Sb06g014590 PE 3 SV 1	1503.08		0.852144	-0.16	0.26	0.11	1.08	0.13	0.92	0.13
C5X658	2	Putative uncharacterized protein Sb02g030670 OS Sorghum bicolor GN Sb02g030670 PE 4 SV 1	2835.61		0.763379	-0.27	0.42	0.07	1.14	0.2	0.86	0.2
C5YTC9	2	Putative uncharacterized protein Sb08g005570 OS Sorghum bicolor GN Sb08g005570 PE 4 SV 1	1081.58	Sam_E	Sam_E	Sam_E	Sam_E	Sam_E
C5XR33	2	Putative uncharacterized protein Sb03g028080 OS Sorghum bicolor GN Sb03g028080 PE 4 SV 1	2022.49		1.52196	0.42	0.42	0.97	0.8	0.2	1.2	0.2
C5XR31	2	Putative uncharacterized protein Sb03g028060 OS Sorghum bicolor GN Sb03g028060 PE 4 SV 1	1189.2		0.726149	-0.32	0.54	0.11	1.16	0.26	0.84	0.26
C5XR30	2	Putative uncharacterized protein Sb03g028050 OS Sorghum bicolor GN Sb03g028050 PE 4 SV 1	844.89	Sam_E	Sam_E	Sam_E	Sam_E	Sam_E
C5XB44	2	Cytosine specific methyltransferase OS Sorghum bicolor GN Sb02g004680 PE 3 SV 1	30.25	Sam_F	Sam_F	Sam_F	Sam_F	Sam_F
C5Y297	2	Serine hydroxymethyltransferase OS Sorghum bicolor GN Sb05g014880 PE 3 SV 1	1722.51	Sam_F	Sam_F	Sam_F	Sam_F	Sam_F
C5YMV5	2	Putative uncharacterized protein Sb07g023920 OS Sorghum bicolor GN Sb07g023920 PE 3 SV 1	11135.6		1.66529	0.51	0.19	1	0.75	0.09	1.25	0.09
C5YTC0	2	Putative uncharacterized protein Sb08g005500 OS Sorghum bicolor GN Sb08g005500 PE 4 SV 1	835.85	Sam_E	Sam_E	Sam_E	Sam_E	Sam_E
C5WMN2	2	Putative uncharacterized protein Sb01g049880 OS Sorghum bicolor GN Sb01g049880 PE 3 SV 1	26.81	Sam_E	Sam_E	Sam_E	Sam_E	Sam_E
C5YDD1	2	Putative uncharacterized protein Sb06g004280 OS Sorghum bicolor GN Sb06g004280 PE 4 SV 1	1642.71		0.690734	-0.37	1.13	0.16	1.16	0.48	0.84	0.48
C5YJ75	2	Putative uncharacterized protein Sb07g028270 OS Sorghum bicolor GN Sb07g028270 PE 3 SV 1	1728.42		1.46228	0.38	0.27	0.99	0.81	0.13	1.19	0.13
C5YCJ6	2	Putative uncharacterized protein Sb06g023310 OS Sorghum bicolor GN Sb06g023310 PE 4 SV 1	1730.94		0.71177	-0.34	1.09	0.18	1.16	0.48	0.84	0.48
C5WXS6	2	Putative uncharacterized protein Sb01g046560 OS Sorghum bicolor GN Sb01g046560 PE 4 SV 1	2246.11		1.91554	0.65	0.41	1	0.69	0.18	1.31	0.18
C5Y9W4	2	Putative uncharacterized protein Sb06g019100 OS Sorghum bicolor GN Sb06g019100 PE 3 SV 1	15574.1		0.923116	-0.08	0.14	0.18	1.04	0.07	0.96	0.07
C5XR27	2	Putative uncharacterized protein Sb03g028020 OS Sorghum bicolor GN Sb03g028020 PE 4 SV 1	914.1		0.657047	-0.42	0.65	0.08	1.2	0.3	0.8	0.3
C5WU46	2	Putative uncharacterized protein Sb01g002780 OS Sorghum bicolor GN Sb01g002780 PE 4 SV 1	2775.38		0.970446	-0.03	0.9	0.5	1.01	0.42	0.99	0.42
C5XU80	2	Putative uncharacterized protein Sb04g022560 OS Sorghum bicolor GN Sb04g022560 PE 3 SV 1	2221.57		1.23368	0.21	0.35	0.86	0.9	0.17	1.1	0.17
C5YAV3	2	Putative uncharacterized protein Sb06g020510 OS Sorghum bicolor GN Sb06g020510 PE 4 SV 1	803.91	Sam_F	Sam_F	Sam_F	Sam_F	Sam_F
C5YVN9	2	Putative uncharacterized protein Sb09g010000 OS Sorghum bicolor GN Sb09g010000 PE 4 SV 1	3110.05		1.37713	0.32	0.32	0.96	0.84	0.16	1.16	0.16
C5WZF2	2	Putative uncharacterized protein Sb01g020010 OS Sorghum bicolor GN Sb01g020010 PE 3 SV 1	678.33	Sam_E	Sam_E	Sam_E	Sam_E	Sam_E
C5XQ83	2	Putative uncharacterized protein Sb03g027040 OS Sorghum bicolor GN Sb03g027040 PE 4 SV 1	21893.2		0.289384	-1.24	0.18	0	1.55	0.06	0.45	0.06
C5XA95	2	Putative uncharacterized protein Sb02g003630 OS Sorghum bicolor GN Sb02g003630 PE 4 SV 1	734.43	Sam_F	Sam_F	Sam_F	Sam_F	Sam_F
