# Supplementary material for: Label-free quantitative proteomics of Sorghum bicolor reveals the proteins strengthening plant defense against insect pest Chilo partellus
Source: Proteome Sci. 2021 Apr 2;19:6. doi: 10.1186/s12953-021-00173-z (PMC8019186; doi:10.1186/s12953-021-00173-z)
Supplement: Supplementary file 3 — Additional file 3. Supplementary Data (excel files) provided with the manuscript. 1. Sample A vs B. 2. Sample C vs D. 3. Sample E vs F. Pairwise comparison of proteins from C. partellus induced and steady state from the three genotypes of S. bicolor, ICSV700 (A vs B), IS2205 (C vs D) and Swarna (E vs F). The excels sheets provide a list of up and down regulated proteins which are obtained based on the data analysis performed with PLGS, Waters. [file 12953_2021_173_MOESM3_ESM.zip › Supplementary Data_Figure 3_Pair wise comparison_proteins.xlsx]

## Sheet: A vs B
Over-represented in A (Sam_A:Sam_B >1.5)					Under-represented in A (Sam_A:Sam_B<0.65)
Accession	Description	Score	Sam_A:Sam_B Ratio		Accession	Description	Score	Sam_A:Sam_B Ratio
C5XHR8	Putative uncharacterized protein Sb03g045460 OS Sorghum bicolor GN Sb03g045460 PE 3 SV 1	31563.6	20.2874		C5Z2L8	Putative uncharacterized protein Sb10g031120 OS Sorghum bicolor GN Sb10g031120 PE 4 SV 1	1643.68	0.644036
C5WSV4	Elongation factor Tu OS Sorghum bicolor GN Sb01g001080 PE 3 SV 1	803.31	15.487		C5Z8X0	Putative uncharacterized protein Sb10g028940 OS Sorghum bicolor GN Sb10g028940 PE 3 SV 1	3118.36	0.631284
Q4VQB2	Pathogenesis related protein 10b OS Sorghum bicolor GN PR10 PE 3 SV 1	24176.7	11.134		C5YZJ4	S adenosylmethionine synthase OS Sorghum bicolor GN Sb09g002840 PE 3 SV 1	6909.31	0.631284
C5Z6H7	Putative uncharacterized protein Sb10g007180 OS Sorghum bicolor GN Sb10g007180 PE 4 SV 1	60125.8	6.95875		C5YSY6	Putative uncharacterized protein Sb08g022740 OS Sorghum bicolor GN Sb08g022740 PE 4 SV 1	749.3	0.631284
C5XF29	Putative uncharacterized protein Sb03g008950 OS Sorghum bicolor GN Sb03g008950 PE 4 SV 1	39539.2	5.92986		C5YB69	Putative uncharacterized protein Sb06g000200 OS Sorghum bicolor GN Sb06g000200 PE 4 SV 1	779.41	0.625002
C5YMD1	Putative uncharacterized protein Sb07g001670 OS Sorghum bicolor GN Sb07g001670 PE 3 SV 1	1291.15	5.64065		C5YYG4	Putative uncharacterized protein Sb09g001130 OS Sorghum bicolor GN Sb09g001130 PE 4 SV 1	1430.75	0.600496
C5X9I8	Putative uncharacterized protein Sb02g002960 OS Sorghum bicolor GN Sb02g002960 PE 4 SV 1	4050.91	5.10387		C5XWJ8	Elongation factor Tu OS Sorghum bicolor GN Sb04g024850 PE 3 SV 1	14948	0.600496
C5XVU7	Putative uncharacterized protein Sb04g037030 OS Sorghum bicolor GN Sb04g037030 PE 4 SV 1	1673.61	4.34924		C5WWX5	Histone H2A OS Sorghum bicolor GN Sb01g046310 PE 3 SV 1	10561.3	0.594521
C5X7N2	Putative uncharacterized protein Sb02g032090 OS Sorghum bicolor GN Sb02g032090 PE 4 SV 1	8152.28	4.13712		C5X1V3	Putative uncharacterized protein Sb01g037100 OS Sorghum bicolor GN Sb01g037100 PE 4 SV 1	1795.83	0.594521
C5YIC5	Putative uncharacterized protein Sb07g005430 OS Sorghum bicolor GN Sb07g005430 PE 4 SV 1	3715.97	4.09596		C5XQ07	Triosephosphate isomerase OS Sorghum bicolor GN Sb03g006130 PE 3 SV 1	10638.8	0.57695
C5XQ83	Putative uncharacterized protein Sb03g027040 OS Sorghum bicolor GN Sb03g027040 PE 4 SV 1	18654.8	3.89619		C5Z5K8	Putative uncharacterized protein Sb10g023370 OS Sorghum bicolor GN Sb10g023370 PE 4 SV 1	479.41	0.565525
C5YLG4	Putative uncharacterized protein Sb07g000620 OS Sorghum bicolor GN Sb07g000620 PE 4 SV 1	84562.7	3.78104		A1E9T7	Cytochrome f OS Sorghum bicolor GN petA PE 3 SV 1	34639.2	0.565525
C5XIE3	Putative uncharacterized protein Sb03g033210 OS Sorghum bicolor GN Sb03g033210 PE 4 SV 1	37.56	3.74342		C5YHK9	Putative uncharacterized protein Sb07g025680 OS Sorghum bicolor GN Sb07g025680 PE 3 SV 1	13158.1	0.565525
C5XBU3	Peptidyl prolyl cis trans isomerase OS Sorghum bicolor GN Sb02g005160 PE 4 SV 1	1491.19	3.74342		A1E9Y0	NAD P H quinone oxidoreductase subunit H chloroplastic OS Sorghum bicolor GN ndhH PE 3 SV 1	1433.48	0.559898
C5YYX3	Putative uncharacterized protein Sb09g001700 OS Sorghum bicolor GN Sb09g001700 PE 4 SV 1	9001.32	3.59664		C5X4H2	Putative uncharacterized protein Sb02g028570 OS Sorghum bicolor GN Sb02g028570 PE 3 SV 1	148.08	0.559898
C5YN49	Superoxide dismutase Cu Zn OS Sorghum bicolor GN Sb07g023950 PE 3 SV 1	26284.7	3.52542		C5XVM4	Putative uncharacterized protein Sb04g023645 Fragment OS Sorghum bicolor GN Sb04g023645 PE 4 SV 1	5963.16	0.554327
C5XPS7	Putative uncharacterized protein Sb03g039800 OS Sorghum bicolor GN Sb03g039800 PE 3 SV 1	6056.17	3.49034		C5Z9C6	Peptidyl prolyl cis trans isomerase OS Sorghum bicolor GN Sb10g029480 PE 3 SV 1	1708.21	0.543351
C5XEG8	50S ribosomal protein L31 OS Sorghum bicolor GN Sb03g028840 PE 3 SV 1	1084.98	3.28708		C5XP45	Histone H2B OS Sorghum bicolor GN Sb03g039310 PE 3 SV 1	11918.6	0.537944
C5XFW9	Putative uncharacterized protein Sb03g030270 OS Sorghum bicolor GN Sb03g030270 PE 3 SV 1	17749.4	3.28708		C5XZ84	40S ribosomal protein S8 OS Sorghum bicolor GN Sb04g028530 PE 3 SV 1	1078.29	0.527292
C5Z0N8	Peroxidase OS Sorghum bicolor GN Sb09g004650 PE 3 SV 1	3003.11	2.91538		C5WNE7	Putative uncharacterized protein Sb01g038010 OS Sorghum bicolor GN Sb01g038010 PE 3 SV 1	826.39	0.522046
C5WZN4	Putative uncharacterized protein Sb01g034950 OS Sorghum bicolor GN Sb01g034950 PE 4 SV 1	1691.38	2.88637		C5WYF2	Malate dehydrogenase OS Sorghum bicolor GN Sb01g019280 PE 3 SV 1	15606.2	0.522046
C5X5U3	Putative uncharacterized protein Sb02g011330 OS Sorghum bicolor GN Sb02g011330 PE 4 SV 1	5312.42	2.88637		C5XFB9	Putative uncharacterized protein Sb03g030060 OS Sorghum bicolor GN Sb03g030060 PE 3 SV 1	711	0.522046
C5XF10	Putative uncharacterized protein Sb03g008760 OS Sorghum bicolor GN Sb03g008760 PE 4 SV 1	1893.11	2.85765		C5YNT6	Putative uncharacterized protein Sb08g015270 OS Sorghum bicolor GN Sb08g015270 PE 3 SV 1	946.97	0.516851
C5YLG2	Putative uncharacterized protein Sb07g000600 OS Sorghum bicolor GN Sb07g000600 PE 4 SV 1	57251.4	2.85765		C5WPY8	Peroxidase OS Sorghum bicolor GN Sb01g027330 PE 3 SV 1	793.79	0.506617
C5Z4B6	Profilin OS Sorghum bicolor GN Sb10g003670 PE 3 SV 1	3838.16	2.82922		C5XFH6	Fructose bisphosphate aldolase OS Sorghum bicolor GN Sb03g043140 PE 3 SV 1	2038.15	0.506617
C5YVW5	Putative uncharacterized protein Sb09g028720 OS Sorghum bicolor GN Sb09g028720 PE 4 SV 1	26204.1	2.71828		C5WTL6	Histone H4 OS Sorghum bicolor GN Sb01g030460 PE 3 SV 1	23730.8	0.496585
C5WNL8	Putative uncharacterized protein Sb01g038760 OS Sorghum bicolor GN Sb01g038760 PE 3 SV 1	3121.95	2.71828		C5YUN5	Putative uncharacterized protein Sb09g006480 OS Sorghum bicolor GN Sb09g006480 PE 3 SV 1	700.34	0.486752
C5X7M3	Putative uncharacterized protein Sb02g032040 OS Sorghum bicolor GN Sb02g032040 PE 4 SV 1	42779.5	2.66446		C5XE18	40S ribosomal protein SA OS Sorghum bicolor GN Sb02g039270 PE 3 SV 1	801.97	0.481909
C5XZG6	Putative uncharacterized protein Sb04g009380 OS Sorghum bicolor GN Sb04g009380 PE 4 SV 1	1870.91	2.63794		C5WVD3	Putative uncharacterized protein Sb01g017050 OS Sorghum bicolor GN Sb01g017050 PE 3 SV 1	148.08	0.477114
C5WQR6	Putative uncharacterized protein Sb01g028150 OS Sorghum bicolor GN Sb01g028150 PE 4 SV 1	2851.65	2.63794		C5WQT0	40S ribosomal protein S3a OS Sorghum bicolor GN Sb01g040570 PE 3 SV 1	779.54	0.449329
C5YLG3	Putative uncharacterized protein Sb07g000610 OS Sorghum bicolor GN Sb07g000610 PE 4 SV 1	46242.8	2.6117		A1E9W2	50S ribosomal protein L16 chloroplastic OS Sorghum bicolor GN rpl16 PE 3 SV 1	1676.85	0.440432
C5Y5G7	Putative uncharacterized protein Sb05g023220 OS Sorghum bicolor GN Sb05g023220 PE 4 SV 1	5693.03	2.58571		C5YL07	Putative uncharacterized protein Sb07g020650 OS Sorghum bicolor GN Sb07g020650 PE 3 SV 1	667.38	0.440432
C5Y9R9	Putative uncharacterized protein Sb06g018700 OS Sorghum bicolor GN Sb06g018700 PE 4 SV 1	2822.29	2.55998		C5YUB8	Putative uncharacterized protein Sb09g005960 OS Sorghum bicolor GN Sb09g005960 PE 4 SV 1	2301	0.436049
C5YIC3	Putative uncharacterized protein Sb07g005410 OS Sorghum bicolor GN Sb07g005410 PE 4 SV 1	16079.8	2.55998		C5WN47	Putative uncharacterized protein Sb01g010460 OS Sorghum bicolor GN Sb01g010460 PE 3 SV 1	1481.78	0.427415
C5XTC1	Putative uncharacterized protein Sb04g021410 OS Sorghum bicolor GN Sb04g021410 PE 3 SV 1	449.99	2.53451		C5WZ12	Putative uncharacterized protein Sb01g048010 OS Sorghum bicolor GN Sb01g048010 PE 3 SV 1	946.83	0.402524
C5XXB8	GrpE protein homolog OS Sorghum bicolor GN Sb04g025770 PE 3 SV 1	1851.54	2.50929		C5X0W2	Putative uncharacterized protein Sb01g049050 OS Sorghum bicolor GN Sb01g049050 PE 3 SV 1	1201.53	0.398519
C5YT85	Putative uncharacterized protein Sb08g005260 OS Sorghum bicolor GN Sb08g005260 PE 4 SV 1	60164.6	2.50929		C5Z0K4	Putative uncharacterized protein Sb09g004370 OS Sorghum bicolor GN Sb09g004370 PE 3 SV 1	35.56	0.367879
C5XRL7	Putative uncharacterized protein Sb04g000750 OS Sorghum bicolor GN Sb04g000750 PE 4 SV 1	12289.1	2.43513		C5WRY9	Putative uncharacterized protein Sb01g000680 OS Sorghum bicolor GN Sb01g000680 PE 4 SV 1	3004.71	0.357007
C5Y7U2	Putative uncharacterized protein Sb05g007070 OS Sorghum bicolor GN Sb05g007070 PE 4 SV 1	9317.44	2.38691		C5Y596	Putative uncharacterized protein Sb05g022620 OS Sorghum bicolor GN Sb05g022620 PE 4 SV 1	3040.55	0.349938
C5XQK1	Putative uncharacterized protein Sb03g040690 OS Sorghum bicolor GN Sb03g040690 PE 4 SV 1	5008.03	2.38691		C5Z529	Putative uncharacterized protein Sb10g022570 OS Sorghum bicolor GN Sb10g022570 PE 4 SV 1	1203.14	0.349938
C5Y8Q1	Putative uncharacterized protein Sb06g017080 OS Sorghum bicolor GN Sb06g017080 PE 3 SV 1	1936.5	2.38691		C5XWF4	60S ribosomal protein L6 OS Sorghum bicolor GN Sb04g024500 PE 3 SV 1	1416.66	0.336216
C5XG44	Putative uncharacterized protein Sb03g030950 OS Sorghum bicolor GN Sb03g030950 PE 4 SV 1	5575.82	2.29332		C5WZ31	Putative uncharacterized protein Sb01g006370 OS Sorghum bicolor GN Sb01g006370 PE 4 SV 1	12994.4	0.329559
C5XR31	Putative uncharacterized protein Sb03g028060 OS Sorghum bicolor GN Sb03g028060 PE 4 SV 1	3705.46	2.29332		C5XY44	Putative uncharacterized protein Sb04g007760 OS Sorghum bicolor GN Sb04g007760 PE 4 SV 1	262.85	0.323033
C5YFR0	Putative uncharacterized protein Sb06g015220 OS Sorghum bicolor GN Sb06g015220 PE 3 SV 1	449.99	2.29332		C5XEU2	Putative uncharacterized protein Sb03g042604 OS Sorghum bicolor GN Sb03g042604 PE 3 SV 1	796.09	0.316637
C5WTC1	Putative uncharacterized protein Sb01g015400 OS Sorghum bicolor GN Sb01g015400 PE 4 SV 1	36669.6	2.24791		C5Z3I3	Putative uncharacterized protein Sb10g020018 OS Sorghum bicolor GN Sb10g020018 PE 4 SV 1	79.07	0.278037
C5Z216	Putative uncharacterized protein Sb10g000230 OS Sorghum bicolor GN Sb10g000230 PE 4 SV 1	81145.2	2.24791		C5XKB8	Putative uncharacterized protein Sb03g001290 OS Sorghum bicolor GN Sb03g001290 PE 3 SV 1	1425.53	0.244143
C5X6H6	Putative uncharacterized protein Sb02g044060 OS Sorghum bicolor GN Sb02g044060 PE 3 SV 1	10168.5	2.2034		C5YSM6	Putative uncharacterized protein Sb08g004300 OS Sorghum bicolor GN Sb08g004300 PE 4 SV 1	769.81	0.229925
C5YVY7	Putative uncharacterized protein Sb09g028940 OS Sorghum bicolor GN Sb09g028940 PE 4 SV 1	1109.04	2.2034		C5WZZ8	Putative uncharacterized protein Sb01g048660 OS Sorghum bicolor GN Sb01g048660 PE 3 SV 1	916.25	0.22091
C5XYN8	Putative uncharacterized protein Sb04g027630 OS Sorghum bicolor GN Sb04g027630 PE 4 SV 1	2329.75	2.15977		C5WPF3	Putative uncharacterized protein Sb01g039500 OS Sorghum bicolor GN Sb01g039500 PE 3 SV 1	146.55	0.199888
C5X9N2	Putative uncharacterized protein Sb02g003360 OS Sorghum bicolor GN Sb02g003360 PE 4 SV 1	1813.42	2.05443		C5YQS6	Serine hydroxymethyltransferase OS Sorghum bicolor GN Sb08g019520 PE 3 SV 1	168.06	0.172045
C5YET5	Putative uncharacterized protein Sb06g013930 OS Sorghum bicolor GN Sb06g013930 PE 4 SV 1	1740.58	2.03399		C5Z116	Putative uncharacterized protein Sb09g004970 OS Sorghum bicolor GN Sb09g004970 PE 4 SV 1	2161.54	0.16696
C5YW21	Malate dehydrogenase OS Sorghum bicolor GN Sb09g029240 PE 3 SV 1	5657.81	2.03399		C5Y297	Serine hydroxymethyltransferase OS Sorghum bicolor GN Sb05g014880 PE 3 SV 1	714.11	0.0953692
C5XAD3	Putative uncharacterized protein Sb02g004000 OS Sorghum bicolor GN Sb02g004000 PE 4 SV 1	11455.8	1.97388
C5XT04	Putative uncharacterized protein Sb04g001720 OS Sorghum bicolor GN Sb04g001720 PE 4 SV 1	6398.06	1.95424
C5XFP1	Cysteine synthase OS Sorghum bicolor GN Sb03g009260 PE 3 SV 1	4271.18	1.93479
C5Z6B7	Putative uncharacterized protein Sb10g006650 OS Sorghum bicolor GN Sb10g006650 PE 4 SV 1	1237.21	1.91554
C5YKK8	Putative uncharacterized protein Sb07g019320 OS Sorghum bicolor GN Sb07g019320 PE 4 SV 1	8099.59	1.89648
C5XU80	Putative uncharacterized protein Sb04g022560 OS Sorghum bicolor GN Sb04g022560 PE 3 SV 1	3879.09	1.85893
C5XF70	Malate dehydrogenase OS Sorghum bicolor GN Sb03g029570 PE 3 SV 1	4532.72	1.84043
C5XYR1	Putative uncharacterized protein Sb04g027810 OS Sorghum bicolor GN Sb04g027810 PE 3 SV 1	8134.86	1.80399
C5WPC6	Putative uncharacterized protein Sb01g039270 OS Sorghum bicolor GN Sb01g039270 PE 3 SV 1	4662.81	1.73325
C5WRH6	Putative uncharacterized protein Sb01g028840 OS Sorghum bicolor GN Sb01g028840 PE 3 SV 1	1977.84	1.71601
C5XK02	Malic enzyme OS Sorghum bicolor GN Sb03g034280 PE 3 SV 1	5838.76	1.69893
C5Y3N7	Putative uncharacterized protein Sb05g001680 OS Sorghum bicolor GN Sb05g001680 PE 3 SV 1	3700.43	1.69893
C5Z622	Putative uncharacterized protein Sb10g006620 OS Sorghum bicolor GN Sb10g006620 PE 3 SV 1	2913.52	1.64872
C5XH93	Pyruvate kinase OS Sorghum bicolor GN Sb03g011130 PE 3 SV 1	837.93	1.64872
A1E9X5	Photosystem I iron sulfur center OS Sorghum bicolor GN psaC PE 3 SV 1	106069	1.63232
C5WNX8	Putative uncharacterized protein Sb01g011310 OS Sorghum bicolor GN Sb01g011310 PE 3 SV 1	12429.2	1.63232
C5XE07	Putative uncharacterized protein Sb02g039166 OS Sorghum bicolor GN Sb02g039166 PE 3 SV 1	1013	1.63232
C5YJ49	Putative uncharacterized protein Sb07g028080 OS Sorghum bicolor GN Sb07g028080 PE 3 SV 1	1178.49	1.61607
C5WRT7	Putative uncharacterized protein Sb01g000240 OS Sorghum bicolor GN Sb01g000240 PE 4 SV 1	834.91	1.61607
C5YXM9	Putative uncharacterized protein Sb09g019720 OS Sorghum bicolor GN Sb09g019720 PE 4 SV 1	3451.4	1.61607
C5YIU7	Putative uncharacterized protein Sb07g027960 OS Sorghum bicolor GN Sb07g027960 PE 4 SV 1	3463.15	1.59999
C5X752	Putative uncharacterized protein Sb02g000550 OS Sorghum bicolor GN Sb02g000550 PE 4 SV 1	2031.58	1.59999
C5XY66	ATP dependent Clp protease proteolytic subunit OS Sorghum bicolor GN Sb04g026880 PE 3 SV 1	3142.16	1.53726
C5YLV3	Putative uncharacterized protein Sb07g000980 OS Sorghum bicolor GN Sb07g000980 PE 3 SV 1	21783.5	1.53726
C5XSW9	Putative uncharacterized protein Sb04g034340 OS Sorghum bicolor GN Sb04g034340 PE 4 SV 1	20705.8	1.52196

## Sheet: C vs D
Over-represented in C (Sam_C:Sam_D >1.5)					Under-represented in C (Sam_C:Sam_D <0.65)
Accession	Description	Score	Sam_C:Sam_D Ratio		Accession	Description	Score	Sam_C:Sam_D Ratio
C5WQE1	Putative uncharacterized protein Sb01g012710 OS Sorghum bicolor GN Sb01g012710 PE 4 SV 1	21346.5	17.4615		C5XR87	Putative uncharacterized protein Sb03g041100 OS Sorghum bicolor GN Sb03g041100 PE 4 SV 1	8779.28	0.644036
C5XCE2	Putative uncharacterized protein Sb02g037350 OS Sorghum bicolor GN Sb02g037350 PE 4 SV 1	5141.97	14.2963		C6JSG0	Putative uncharacterized protein Sb0525s002010 Fragment OS Sorghum bicolor GN Sb0525s002010 PE 4 S	7185.44	0.637628
C5YIC3	Putative uncharacterized protein Sb07g005410 OS Sorghum bicolor GN Sb07g005410 PE 4 SV 1	18761.5	11.473		C5YW13	Ketol acid reductoisomerase OS Sorghum bicolor GN Sb09g029170 PE 3 SV 1	647.63	0.631284
C5YSK7	Putative uncharacterized protein Sb08g022450 OS Sorghum bicolor GN Sb08g022450 PE 4 SV 1	9808.99	9.29987		C5Y9U0	Putative uncharacterized protein Sb06g018900 OS Sorghum bicolor GN Sb06g018900 PE 3 SV 1	2927.09	0.625002
C5XHR8	Putative uncharacterized protein Sb03g045460 OS Sorghum bicolor GN Sb03g045460 PE 3 SV 1	30002.7	8.67114		C5YZJ4	S adenosylmethionine synthase OS Sorghum bicolor GN Sb09g002840 PE 3 SV 1	2142.67	0.625002
C5Y817	Putative uncharacterized protein Sb05g026870 OS Sorghum bicolor GN Sb05g026870 PE 4 SV 1	2491.83	7.92482		C5XGU1	Putative uncharacterized protein Sb03g031520 OS Sorghum bicolor GN Sb03g031520 PE 4 SV 1	420.92	0.625002
C5YPK6	Nucleoside diphosphate kinase OS Sorghum bicolor GN Sb08g017600 PE 3 SV 1	334.71	6.04965		C5YTM7	Putative uncharacterized protein Sb08g006550 OS Sorghum bicolor GN Sb08g006550 PE 4 SV 1	38.83	0.606531
C5Z469	Peroxidase OS Sorghum bicolor GN Sb10g021610 PE 3 SV 1	5334.89	4.90375		C5X4S1	Elongation factor Ts OS Sorghum bicolor GN Sb02g041940 PE 3 SV 1	329.19	0.588605
C5X963	Putative uncharacterized protein Sb02g033590 OS Sorghum bicolor GN Sb02g033590 PE 4 SV 1	1722.28	4.57223		C5WZZ8	Putative uncharacterized protein Sb01g048660 OS Sorghum bicolor GN Sb01g048660 PE 3 SV 1	901.74	0.571209
C5X5K6	Peroxidase OS Sorghum bicolor GN Sb02g042860 PE 3 SV 1	4013.21	4.4371		C5WXD2	Putative uncharacterized protein Sb01g018450 OS Sorghum bicolor GN Sb01g018450 PE 4 SV 1	402.21	0.571209
C5XRL7	Putative uncharacterized protein Sb04g000750 OS Sorghum bicolor GN Sb04g000750 PE 4 SV 1	5413.89	4.34924		C5Y297	Serine hydroxymethyltransferase OS Sorghum bicolor GN Sb05g014880 PE 3 SV 1	440.45	0.565525
C5XN41	Putative uncharacterized protein Sb03g037630 OS Sorghum bicolor GN Sb03g037630 PE 4 SV 1	4147.17	4.26311		C5YAD0	Putative uncharacterized protein Sb06g019800 OS Sorghum bicolor GN Sb06g019800 PE 4 SV 1	907.39	0.537944
C5XJT8	Putative uncharacterized protein Sb03g013630 OS Sorghum bicolor GN Sb03g013630 PE 3 SV 1	1104.35	4.0552		C5YUN5	Putative uncharacterized protein Sb09g006480 OS Sorghum bicolor GN Sb09g006480 PE 3 SV 1	524.03	0.527292
C5XQZ8	Putative uncharacterized protein Sb03g027710 OS Sorghum bicolor GN Sb03g027710 PE 4 SV 1	2608.32	3.85743		C5Y4G6	Putative uncharacterized protein Sb05g002540 OS Sorghum bicolor GN Sb05g002540 PE 3 SV 1	339.21	0.522046
Q4VQB2	Pathogenesis related protein 10b OS Sorghum bicolor GN PR10 PE 3 SV 1	1930.62	3.85743		A1E9W6	50S ribosomal protein L2 chloroplastic OS Sorghum bicolor GN rpl2 A PE 3 SV 1	744.57	0.522046
C5XT04	Putative uncharacterized protein Sb04g001720 OS Sorghum bicolor GN Sb04g001720 PE 4 SV 1	6497.15	3.74342		Q8LKU3	Putative 60S ribosomal protein OS Sorghum bicolor GN 170F8 7 PE 3 SV 1	360.84	0.501576
C5XHS1	Putative uncharacterized protein Sb03g045490 OS Sorghum bicolor GN Sb03g045490 PE 3 SV 1	2002.18	3.63279		C5WNP1	Putative uncharacterized protein Sb01g050620 OS Sorghum bicolor GN Sb01g050620 PE 3 SV 1	3.55	0.472367
C5YXY3	Peptidyl prolyl cis trans isomerase OS Sorghum bicolor GN Sb09g000350 PE 3 SV 1	6729.73	3.03436		C5X3L3	Putative uncharacterized protein Sb02g009130 OS Sorghum bicolor GN Sb02g009130 PE 4 SV 1	1264	0.453845
C5XFY6	Putative uncharacterized protein Sb03g030470 OS Sorghum bicolor GN Sb03g030470 PE 3 SV 1	949.03	2.88637		C5WZX7	Putative uncharacterized protein Sb01g048440 OS Sorghum bicolor GN Sb01g048440 PE 3 SV 1	3.55	0.449329
C5YLG2	Putative uncharacterized protein Sb07g000600 OS Sorghum bicolor GN Sb07g000600 PE 4 SV 1	22923.8	2.85765		C5YT23	Putative uncharacterized protein Sb08g023070 OS Sorghum bicolor GN Sb08g023070 PE 3 SV 1	3.55	0.440432
C5YET6	Putative uncharacterized protein Sb06g013940 OS Sorghum bicolor GN Sb06g013940 PE 4 SV 1	833.01	2.55998		C5YQI8	Putative uncharacterized protein Sb08g001160 OS Sorghum bicolor GN Sb08g001160 PE 3 SV 1	71.97	0.431711
C5XN16	Putative uncharacterized protein Sb03g025210 OS Sorghum bicolor GN Sb03g025210 PE 4 SV 1	1964.79	2.48432		C5YUB8	Putative uncharacterized protein Sb09g005960 OS Sorghum bicolor GN Sb09g005960 PE 4 SV 1	3680.91	0.431711
C5Y2Y8	Putative uncharacterized protein Sb05g000445 Fragment OS Sorghum bicolor GN Sb05g000445 PE 4 SV 1	463.25	2.48432		C5YQS6	Serine hydroxymethyltransferase OS Sorghum bicolor GN Sb08g019520 PE 3 SV 1	171.16	0.418952
C5WNX8	Putative uncharacterized protein Sb01g011310 OS Sorghum bicolor GN Sb01g011310 PE 3 SV 1	16077.5	2.4596		C5XW30	Putative uncharacterized protein Sb04g004630 OS Sorghum bicolor GN Sb04g004630 PE 3 SV 1	777.97	0.382893
C5XSC0	Putative uncharacterized protein Sb04g001270 OS Sorghum bicolor GN Sb04g001270 PE 4 SV 1	582.59	2.36316		C5XYT6	Putative uncharacterized protein Sb04g028050 OS Sorghum bicolor GN Sb04g028050 PE 4 SV 1	963.85	0.310367
C5XR31	Putative uncharacterized protein Sb03g028060 OS Sorghum bicolor GN Sb03g028060 PE 4 SV 1	2103.49	2.2705		C5YXM9	Putative uncharacterized protein Sb09g019720 OS Sorghum bicolor GN Sb09g019720 PE 4 SV 1	2355.56	0.239309
C5WNL8	Putative uncharacterized protein Sb01g038760 OS Sorghum bicolor GN Sb01g038760 PE 3 SV 1	6666.64	2.2705
C5X1U2	Putative uncharacterized protein Sb01g037010 OS Sorghum bicolor GN Sb01g037010 PE 4 SV 1	14998.8	2.13828
C5XAT4	Putative uncharacterized protein Sb02g035610 OS Sorghum bicolor GN Sb02g035610 PE 4 SV 1	11275.4	2.117
C5WU46	Putative uncharacterized protein Sb01g002780 OS Sorghum bicolor GN Sb01g002780 PE 4 SV 1	3612.97	2.09594
C5Y3L5	Putative uncharacterized protein Sb05g001530 OS Sorghum bicolor GN Sb05g001530 PE 4 SV 1	438.33	2.05443
C5YH46	Putative uncharacterized protein Sb07g025000 OS Sorghum bicolor GN Sb07g025000 PE 4 SV 1	6201.25	1.99372
C5YPB9	Acyl carrier protein OS Sorghum bicolor GN Sb08g017000 PE 3 SV 1	2160.5	1.97388
C5XXD7	Putative uncharacterized protein Sb04g006270 OS Sorghum bicolor GN Sb04g006270 PE 4 SV 1	7418.86	1.97388
C5XCE8	Putative uncharacterized protein Sb02g037420 OS Sorghum bicolor GN Sb02g037420 PE 3 SV 1	1065.77	1.97388
C5XKW6	Putative uncharacterized protein Sb03g035510 OS Sorghum bicolor GN Sb03g035510 PE 4 SV 1	915.61	1.95424
C5XS12	Putative uncharacterized protein Sb04g033210 OS Sorghum bicolor GN Sb04g033210 PE 4 SV 1	1195.67	1.89648
C5YT85	Putative uncharacterized protein Sb08g005260 OS Sorghum bicolor GN Sb08g005260 PE 4 SV 1	21994.6	1.85893
C5XYR1	Putative uncharacterized protein Sb04g027810 OS Sorghum bicolor GN Sb04g027810 PE 3 SV 1	4219.24	1.84043
C5WWQ2	Putative uncharacterized protein Sb01g032910 OS Sorghum bicolor GN Sb01g032910 PE 4 SV 1	429.87	1.82212
C5WVW2	Adenylosuccinate synthetase 1 chloroplastic OS Sorghum bicolor GN PURA1 PE 3 SV 1	608.46	1.80399
C5X6H6	Putative uncharacterized protein Sb02g044060 OS Sorghum bicolor GN Sb02g044060 PE 3 SV 1	7277.78	1.75067
C5WU61	Putative uncharacterized protein Sb01g015580 OS Sorghum bicolor GN Sb01g015580 PE 4 SV 1	2260.45	1.75067
C5YYG4	Putative uncharacterized protein Sb09g001130 OS Sorghum bicolor GN Sb09g001130 PE 4 SV 1	1183.56	1.71601
C5XC52	Putative uncharacterized protein Sb02g024220 OS Sorghum bicolor GN Sb02g024220 PE 3 SV 1	2579.89	1.71601
C5XZG6	Putative uncharacterized protein Sb04g009380 OS Sorghum bicolor GN Sb04g009380 PE 4 SV 1	1371.77	1.68203
C5WQR6	Putative uncharacterized protein Sb01g028150 OS Sorghum bicolor GN Sb01g028150 PE 4 SV 1	1014.8	1.68203
C5YW21	Malate dehydrogenase OS Sorghum bicolor GN Sb09g029240 PE 3 SV 1	10670.5	1.66529
C5YKK8	Putative uncharacterized protein Sb07g019320 OS Sorghum bicolor GN Sb07g019320 PE 4 SV 1	9609.1	1.64872
C5Y7U2	Putative uncharacterized protein Sb05g007070 OS Sorghum bicolor GN Sb05g007070 PE 4 SV 1	2297.56	1.64872
C5X7N2	Putative uncharacterized protein Sb02g032090 OS Sorghum bicolor GN Sb02g032090 PE 4 SV 1	11530.4	1.63232
C5YM25	Putative uncharacterized protein Sb07g001570 OS Sorghum bicolor GN Sb07g001570 PE 3 SV 1	3792.94	1.61607
C5YN49	Superoxide dismutase Cu Zn OS Sorghum bicolor GN Sb07g023950 PE 3 SV 1	13861.6	1.61607
C5Y5G7	Putative uncharacterized protein Sb05g023220 OS Sorghum bicolor GN Sb05g023220 PE 4 SV 1	4917.34	1.61607
C5XF70	Malate dehydrogenase OS Sorghum bicolor GN Sb03g029570 PE 3 SV 1	9752.28	1.61607
C5X4T4	Putative uncharacterized protein Sb02g042050 OS Sorghum bicolor GN Sb02g042050 PE 3 SV 1	5693.35	1.58407
C5XDB8	Putative uncharacterized protein Sb02g006430 OS Sorghum bicolor GN Sb02g006430 PE 4 SV 1	373.57	1.58407
C5XQ83	Putative uncharacterized protein Sb03g027040 OS Sorghum bicolor GN Sb03g027040 PE 4 SV 1	15516.1	1.55271
C5YFS4	Putative uncharacterized protein Sb06g015360 OS Sorghum bicolor GN Sb06g015360 PE 4 SV 1	842.89	1.53726

## Sheet: E vs F
Over-represented in E (Sam_E:Sam_F >1.5)					Under-represented in E (Sam_E:Sam_F<0.65)
Accession	Description	Score	Sam_E:Sam_F Ratio		Accession	Description	Score	Sam_E:Sam_F Ratio
C5YIC3	Putative uncharacterized protein Sb07g005410 OS Sorghum bicolor GN Sb07g005410 PE 4 SV 1	14745.5	18.3568		C5WPF7	Putative uncharacterized protein Sb01g039530 OS Sorghum bicolor GN Sb01g039530 PE 3 SV 1	6068.46	0.637628
C5YY74	Cytochrome b6 f complex iron sulfur subunit OS Sorghum bicolor GN Sb09g020820 PE 3 SV 1	40229	13.599		C5Z2L8	Putative uncharacterized protein Sb10g031120 OS Sorghum bicolor GN Sb10g031120 PE 4 SV 1	1471.52	0.618783
C5XAT4	Putative uncharacterized protein Sb02g035610 OS Sorghum bicolor GN Sb02g035610 PE 4 SV 1	38932	10.591		Q9T2L6	Photosystem I P700 chlorophyll a apoprotein A1 OS Sorghum bicolor GN psaA PE 3 SV 1	2218.17	0.618783
C5YIC5	Putative uncharacterized protein Sb07g005430 OS Sorghum bicolor GN Sb07g005430 PE 4 SV 1	2203.31	7.53832		C5YUB8	Putative uncharacterized protein Sb09g005960 OS Sorghum bicolor GN Sb09g005960 PE 4 SV 1	12438	0.612626
C5XHR8	Putative uncharacterized protein Sb03g045460 OS Sorghum bicolor GN Sb03g045460 PE 3 SV 1	14864.7	4.34924		C5YMV5	Putative uncharacterized protein Sb07g023920 OS Sorghum bicolor GN Sb07g023920 PE 3 SV 1	11135.6	0.600496
C5YXM9	Putative uncharacterized protein Sb09g019720 OS Sorghum bicolor GN Sb09g019720 PE 4 SV 1	7684.5	4.34924		C5YW22	Putative uncharacterized protein Sb09g029250 OS Sorghum bicolor GN Sb09g029250 PE 4 SV 1	890.87	0.594521
C5Y7U2	Putative uncharacterized protein Sb05g007070 OS Sorghum bicolor GN Sb05g007070 PE 4 SV 1	7895.44	4.26311		C5YLG4	Putative uncharacterized protein Sb07g000620 OS Sorghum bicolor GN Sb07g000620 PE 4 SV 1	18757.1	0.565525
C5Z5Z4	Putative uncharacterized protein Sb10g006380 OS Sorghum bicolor GN Sb10g006380 PE 4 SV 1	17342.1	4.09596		C5YPZ1	Putative uncharacterized protein Sb08g018750 OS Sorghum bicolor GN Sb08g018750 PE 3 SV 1	5829.05	0.554327
C5X604	Putative uncharacterized protein Sb02g012340 OS Sorghum bicolor GN Sb02g012340 PE 4 SV 1	1740.47	3.85743		A1E9Q4	Photosystem II protein D1 OS Sorghum bicolor GN psbA PE 3 SV 1	8981.28	0.543351
C5WNL8	Putative uncharacterized protein Sb01g038760 OS Sorghum bicolor GN Sb01g038760 PE 3 SV 1	3747.22	3.74342		C5YW53	Putative uncharacterized protein Sb09g014430 OS Sorghum bicolor GN Sb09g014430 PE 3 SV 1	1162.52	0.543351
C5XYR1	Putative uncharacterized protein Sb04g027810 OS Sorghum bicolor GN Sb04g027810 PE 3 SV 1	13591.6	3.6693		C5WPF1	Putative uncharacterized protein Sb01g039480 OS Sorghum bicolor GN Sb01g039480 PE 3 SV 1	281.33	0.532592
C5XQ83	Putative uncharacterized protein Sb03g027040 OS Sorghum bicolor GN Sb03g027040 PE 4 SV 1	21893.2	3.45561		C5WXS6	Putative uncharacterized protein Sb01g046560 OS Sorghum bicolor GN Sb01g046560 PE 4 SV 1	2246.11	0.522046
C5Y5D6	Putative uncharacterized protein Sb05g022960 OS Sorghum bicolor GN Sb05g022960 PE 4 SV 1	1910.47	3.42123		A1E9T2	Ribulose bisphosphate carboxylase large chain OS Sorghum bicolor GN rbcL PE 3 SV 1	156298	0.453845
C5XSW9	Putative uncharacterized protein Sb04g034340 OS Sorghum bicolor GN Sb04g034340 PE 4 SV 1	22891.6	3.18993		C5YJN5	Putative uncharacterized protein Sb07g028880 OS Sorghum bicolor GN Sb07g028880 PE 4 SV 1	2647.93	0.431711
C5Y519	Ribulose bisphosphate carboxylase small chain OS Sorghum bicolor GN Sb05g003480 PE 3 SV 1	104596	3.15819		C5YN49	Superoxide dismutase Cu Zn OS Sorghum bicolor GN Sb07g023950 PE 3 SV 1	5304.93	0.431711
C5XBU3	Peptidyl prolyl cis trans isomerase OS Sorghum bicolor GN Sb02g005160 PE 4 SV 1	703.47	2.91538		C5YB69	Putative uncharacterized protein Sb06g000200 OS Sorghum bicolor GN Sb06g000200 PE 4 SV 1	2316.19	0.418952
C5XKV8	Putative uncharacterized protein Sb03g035420 OS Sorghum bicolor GN Sb03g035420 PE 3 SV 1	3518.39	2.88637		C5X861	Putative uncharacterized protein Sb02g018650 OS Sorghum bicolor GN Sb02g018650 PE 4 SV 1	1301.08	0.410656
C5X0U5	Putative uncharacterized protein Sb01g036240 OS Sorghum bicolor GN Sb01g036240 PE 3 SV 1	7532.32	2.50929		C5YSY6	Putative uncharacterized protein Sb08g022740 OS Sorghum bicolor GN Sb08g022740 PE 4 SV 1	1869.41	0.398519
C5XHS1	Putative uncharacterized protein Sb03g045490 OS Sorghum bicolor GN Sb03g045490 PE 3 SV 1	2856.56	2.50929		C5Z267	Putative uncharacterized protein Sb10g000700 OS Sorghum bicolor GN Sb10g000700 PE 4 SV 1	894.15	0.386741
Q4VQB5	Pathogenesis related protein 10a OS Sorghum bicolor GN PR10 PE 3 SV 1	807.43	2.31637		C5WN47	Putative uncharacterized protein Sb01g010460 OS Sorghum bicolor GN Sb01g010460 PE 3 SV 1	1228.4	0.382893
C5YT85	Putative uncharacterized protein Sb08g005260 OS Sorghum bicolor GN Sb08g005260 PE 4 SV 1	55097.3	2.2705		C5X0P2	Putative uncharacterized protein Sb01g035740 OS Sorghum bicolor GN Sb01g035740 PE 4 SV 1	2239.78	0.371577
A1E9X5	Photosystem I iron sulfur center OS Sorghum bicolor GN psaC PE 3 SV 1	95415	2.18147		C5WVJ1	Putative uncharacterized protein Sb01g031660 OS Sorghum bicolor GN Sb01g031660 PE 4 SV 1	2042.81	0.364219
C5X6H6	Putative uncharacterized protein Sb02g044060 OS Sorghum bicolor GN Sb02g044060 PE 3 SV 1	9703.68	2.15977		C5XEL1	Putative uncharacterized protein Sb03g041830 OS Sorghum bicolor GN Sb03g041830 PE 3 SV 1	190.3	0.357007
C5X7M3	Putative uncharacterized protein Sb02g032040 OS Sorghum bicolor GN Sb02g032040 PE 4 SV 1	45082.1	2.13828		C5YX65	Putative uncharacterized protein Sb09g018380 OS Sorghum bicolor GN Sb09g018380 PE 3 SV 1	119.16	0.357007
C5Y5G7	Putative uncharacterized protein Sb05g023220 OS Sorghum bicolor GN Sb05g023220 PE 4 SV 1	8521.55	2.09594		C5WRV5	Putative uncharacterized protein Sb01g000380 OS Sorghum bicolor GN Sb01g000380 PE 3 SV 1	246.15	0.346456
C5XY92	Putative uncharacterized protein Sb04g027160 OS Sorghum bicolor GN Sb04g027160 PE 4 SV 1	1133.52	2.07508		C5Y592	Putative uncharacterized protein Sb05g022580 OS Sorghum bicolor GN Sb05g022580 PE 4 SV 1	21.86	0.329559
C5YHA0	Peptidyl prolyl cis trans isomerase OS Sorghum bicolor GN Sb07g025510 PE 4 SV 1	3310.29	2.03399		C5WZN4	Putative uncharacterized protein Sb01g034950 OS Sorghum bicolor GN Sb01g034950 PE 4 SV 1	418.35	0.123687
C5YLV3	Putative uncharacterized protein Sb07g000980 OS Sorghum bicolor GN Sb07g000980 PE 3 SV 1	27381.9	2.03399
C5YRL2	Non specific lipid transfer protein OS Sorghum bicolor GN Sb08g002690 PE 3 SV 1	18746.2	2.01375
C5Y8Q1	Putative uncharacterized protein Sb06g017080 OS Sorghum bicolor GN Sb06g017080 PE 3 SV 1	4332.37	1.97388
C5Z0L4	Putative uncharacterized protein Sb09g004470 OS Sorghum bicolor GN Sb09g004470 PE 4 SV 1	966.47	1.95424
C5YIU7	Putative uncharacterized protein Sb07g027960 OS Sorghum bicolor GN Sb07g027960 PE 4 SV 1	4421.75	1.93479
C5YVW5	Putative uncharacterized protein Sb09g028720 OS Sorghum bicolor GN Sb09g028720 PE 4 SV 1	37057.1	1.93479
C5Y817	Putative uncharacterized protein Sb05g026870 OS Sorghum bicolor GN Sb05g026870 PE 4 SV 1	3415.78	1.93479
C5XR87	Putative uncharacterized protein Sb03g041100 OS Sorghum bicolor GN Sb03g041100 PE 4 SV 1	5587.67	1.91554
C5YSP7	Fructose bisphosphate aldolase OS Sorghum bicolor GN Sb08g004500 PE 3 SV 1	50457.4	1.89648
C5WWF4	Putative uncharacterized protein Sb01g017890 OS Sorghum bicolor GN Sb01g017890 PE 4 SV 1	9586.68	1.87761
C5Z0B5	Phosphoglycerate kinase OS Sorghum bicolor GN Sb09g024340 PE 3 SV 1	73972.1	1.84043
C5XIL2	Putative uncharacterized protein Sb03g046510 OS Sorghum bicolor GN Sb03g046510 PE 4 SV 1	1964.62	1.82212
C5YF43	Putative uncharacterized protein Sb06g027330 OS Sorghum bicolor GN Sb06g027330 PE 3 SV 1	4058.84	1.80399
C5WTC1	Putative uncharacterized protein Sb01g015400 OS Sorghum bicolor GN Sb01g015400 PE 4 SV 1	31399.2	1.80399
C5YSK7	Putative uncharacterized protein Sb08g022450 OS Sorghum bicolor GN Sb08g022450 PE 4 SV 1	10643.3	1.78604
C5XEA1	Fructose bisphosphate aldolase OS Sorghum bicolor GN Sb03g008050 PE 3 SV 1	1750.59	1.76827
C5YTS7	Putative uncharacterized protein Sb08g007230 OS Sorghum bicolor GN Sb08g007230 PE 4 SV 1	978.98	1.71601
C5WZ12	Putative uncharacterized protein Sb01g048010 OS Sorghum bicolor GN Sb01g048010 PE 3 SV 1	1054.82	1.71601
C5X0W2	Putative uncharacterized protein Sb01g049050 OS Sorghum bicolor GN Sb01g049050 PE 3 SV 1	1708.46	1.66529
C5Y5Q8	Fructose bisphosphate aldolase OS Sorghum bicolor GN Sb05g004590 PE 3 SV 1	30910.8	1.66529
C5Z116	Putative uncharacterized protein Sb09g004970 OS Sorghum bicolor GN Sb09g004970 PE 4 SV 1	10760.5	1.63232
C5XET6	Putative uncharacterized protein Sb03g042550 OS Sorghum bicolor GN Sb03g042550 PE 4 SV 1	1693.8	1.61607
C5YKK8	Putative uncharacterized protein Sb07g019320 OS Sorghum bicolor GN Sb07g019320 PE 4 SV 1	8353.6	1.61607
Q4VQB2	Pathogenesis related protein 10b OS Sorghum bicolor GN PR10 PE 3 SV 1	2262.64	1.59999
C5YHI2	Beta sesquiphellandrene synthase OS Sorghum bicolor GN TPS2 PE 1 SV 2	682.79	1.59999
C5YHH7	Zingiberene synthase OS Sorghum bicolor GN TPS1 PE 1 SV 2	605.12	1.55271
C5XE18	40S ribosomal protein SA OS Sorghum bicolor GN Sb02g039270 PE 3 SV 1	1407.75	1.53726
C5WWX5	Histone H2A OS Sorghum bicolor GN Sb01g046310 PE 3 SV 1	6627.75	1.52196
C5WZ31	Putative uncharacterized protein Sb01g006370 OS Sorghum bicolor GN Sb01g006370 PE 4 SV 1	22658.6	1.52196
C5XSH8	Putative uncharacterized protein Sb04g020160 OS Sorghum bicolor GN Sb04g020160 PE 4 SV 1	1044.7	1.52196
C5XR27	Putative uncharacterized protein Sb03g028020 OS Sorghum bicolor GN Sb03g028020 PE 4 SV 1	914.1	1.52196
